# Supplementary material for: The Human LL-37(17-29) antimicrobial peptide reveals a functional supramolecular structure
Source: Nat Commun. 2020 Aug 4;11:3894. doi: 10.1038/s41467-020-17736-x (PMC7403366; doi:10.1038/s41467-020-17736-x)
Supplement: Supplementary file 7 — Source Data [file 41467_2020_17736_MOESM7_ESM.xlsx]

## Sheet: S2-19.7.19
User: USER
Path: C:\Program Files (x86)\BMG\CLARIOstar\User\Data\
Test ID: 988
Test Name: MIC_plate4-ML
Date: 19/07/2019
Time: 12:40:28
Absorbance			Absorbance values are displayed as OD
Well Row		H	H	H	H	H	H	H	H	H	H	H	H	G	G	G	G	G	G	G	G	G	G	G	G	F	F	F	F	F	F	F	F	F	F	F	F	E	E	E	E	E	E	E	E	E	E	E	E
Well Col		10	11	12	7	8	9	4	5	6	1	2	3	10	11	12	7	8	9	4	5	6	1	2	3	10	11	12	7	8	9	4	5	6	1	2	3	10	11	12	7	8	9	4	5	6	1	2	3
Content	Time [h]	Sample X32	Sample X32	Sample X32	Sample X31	Sample X31	Sample X31	Sample X30	Sample X30	Sample X30	Sample X29	Sample X29	Sample X29	Sample X28	Sample X28	Sample X28	Sample X27	Sample X27	Sample X27	Sample X26	Sample X26	Sample X26	Sample X25	Sample X25	Sample X25	Sample X24	Sample X24	Sample X24	Sample X23	Sample X23	Sample X23	Sample X22	Sample X22	Sample X22	Sample X21	Sample X21	Sample X21	Sample X20	Sample X20	Sample X20	Sample X19	Sample X19	Sample X19	Sample X18	Sample X18	Sample X18	Sample X17	Sample X17	Sample X17
Raw Data (595)	0	0.107	0.105	0.104	0.107	0.11	0.11	0.103	0.103	0.103	0.105	0.104	0.102	0.103	0.102	0.19	0.109	0.113	0.108	0.102	0.102	0.104	0.104	0.103	0.098	0.106	0.106	0.103	0.103	0.103	0.103	0.101	0.104	0.102	0.104	0.104	0.101	0.104	0.105	0.105	0.099	0.1	0.104	0.1	0.102	0.102	0.099	0.101	0.101
Raw Data (595)	0.14	0.105	0.102	0.102	0.104	0.106	0.107	0.102	0.101	0.101	0.104	0.119	0.102	0.101	0.102	0.192	0.105	0.108	0.104	0.102	0.102	0.103	0.102	0.102	0.1	0.105	0.102	0.105	0.102	0.102	0.1	0.101	0.101	0.101	0.102	0.102	0.099	0.127	0.107	0.104	0.097	0.101	0.105	0.1	0.104	0.1	0.099	0.101	0.101
Raw Data (595)	0.28	0.104	0.101	0.101	0.102	0.104	0.106	0.101	0.1	0.099	0.103	0.102	0.101	0.1	0.1	0.177	0.103	0.106	0.105	0.1	0.102	0.1	0.101	0.099	0.096	0.103	0.103	0.102	0.1	0.101	0.099	0.1	0.1	0.098	0.101	0.101	0.102	0.101	0.102	0.103	0.099	0.099	0.103	0.098	0.101	0.115	0.098	0.1	0.101
Raw Data (595)	0.42	0.103	0.1	0.1	0.103	0.104	0.106	0.1	0.1	0.099	0.102	0.1	0.1	0.1	0.099	0.166	0.103	0.106	0.105	0.098	0.099	0.099	0.101	0.1	0.099	0.103	0.101	0.103	0.1	0.101	0.099	0.099	0.099	0.136	0.118	0.102	0.099	0.101	0.102	0.103	0.097	0.097	0.102	0.1	0.1	0.126	0.097	0.099	0.1
Raw Data (595)	0.56	0.104	0.1	0.1	0.101	0.102	0.105	0.099	0.099	0.098	0.102	0.1	0.099	0.1	0.098	0.169	0.102	0.106	0.108	0.097	0.101	0.122	0.1	0.099	0.096	0.102	0.1	0.101	0.099	0.1	0.098	0.098	0.098	0.096	0.1	0.101	0.098	0.099	0.1	0.102	0.097	0.113	0.101	0.098	0.099	0.13	0.097	0.098	0.101
Raw Data (595)	0.69	0.102	0.099	0.098	0.1	0.103	0.106	0.101	0.099	0.097	0.102	0.1	0.098	0.099	0.097	0.174	0.103	0.105	0.105	0.097	0.099	0.106	0.102	0.098	0.099	0.101	0.099	0.1	0.099	0.101	0.098	0.097	0.098	0.097	0.099	0.1	0.098	0.099	0.099	0.1	0.097	0.113	0.099	0.096	0.101	0.116	0.097	0.098	0.099
Raw Data (595)	0.83	0.102	0.098	0.099	0.101	0.103	0.105	0.099	0.101	0.098	0.101	0.1	0.099	0.098	0.097	0.177	0.103	0.107	0.107	0.099	0.099	0.104	0.1	0.099	0.097	0.102	0.1	0.103	0.098	0.101	0.098	0.098	0.098	0.106	0.1	0.1	0.097	0.099	0.099	0.1	0.097	0.114	0.101	0.097	0.1	0.106	0.097	0.098	0.101
Raw Data (595)	0.97	0.101	0.098	0.097	0.1	0.102	0.105	0.099	0.099	0.098	0.1	0.1	0.099	0.098	0.099	0.163	0.104	0.108	0.107	0.098	0.099	0.104	0.1	0.101	0.095	0.1	0.099	0.101	0.098	0.1	0.098	0.098	0.097	0.096	0.098	0.1	0.097	0.101	0.1	0.1	0.097	0.113	0.1	0.097	0.097	0.097	0.097	0.097	0.098
Raw Data (595)	1.11	0.102	0.098	0.098	0.101	0.101	0.106	0.099	0.099	0.097	0.101	0.103	0.099	0.097	0.098	0.162	0.103	0.105	0.106	0.097	0.099	0.097	0.1	0.099	0.095	0.1	0.1	0.102	0.099	0.1	0.098	0.099	0.097	0.096	0.099	0.101	0.098	0.099	0.1	0.1	0.097	0.116	0.1	0.1	0.098	0.105	0.097	0.098	0.101
Raw Data (595)	1.25	0.103	0.098	0.097	0.1	0.102	0.104	0.099	0.1	0.098	0.104	0.101	0.099	0.096	0.1	0.172	0.104	0.103	0.107	0.098	0.097	0.097	0.099	0.099	0.097	0.1	0.099	0.102	0.098	0.1	0.097	0.098	0.098	0.1	0.099	0.1	0.101	0.098	0.099	0.1	0.097	0.113	0.099	0.1	0.098	0.098	0.098	0.099	0.099
Raw Data (595)	1.39	0.103	0.097	0.096	0.099	0.102	0.105	0.1	0.099	0.097	0.101	0.1	0.099	0.095	0.095	0.165	0.101	0.105	0.107	0.098	0.097	0.098	0.098	0.1	0.099	0.099	0.098	0.101	0.098	0.1	0.096	0.097	0.098	0.116	0.099	0.099	0.098	0.097	0.098	0.098	0.097	0.112	0.099	0.098	0.101	0.128	0.098	0.097	0.103
Raw Data (595)	1.53	0.102	0.097	0.096	0.1	0.101	0.104	0.099	0.098	0.098	0.1	0.1	0.1	0.096	0.094	0.157	0.102	0.106	0.109	0.098	0.097	0.097	0.097	0.098	0.096	0.098	0.097	0.098	0.098	0.099	0.096	0.098	0.097	0.107	0.099	0.101	0.097	0.097	0.097	0.099	0.096	0.112	0.098	0.096	0.097	0.119	0.098	0.098	0.098
Raw Data (595)	1.67	0.1	0.096	0.096	0.1	0.104	0.104	0.099	0.1	0.097	0.102	0.106	0.099	0.096	0.096	0.163	0.102	0.107	0.107	0.098	0.099	0.096	0.099	0.098	0.102	0.099	0.099	0.099	0.1	0.1	0.096	0.098	0.097	0.096	0.1	0.1	0.097	0.096	0.099	0.098	0.095	0.113	0.098	0.099	0.097	0.119	0.098	0.098	0.103
Raw Data (595)	1.81	0.1	0.097	0.095	0.099	0.101	0.104	0.101	0.099	0.098	0.114	0.108	0.099	0.095	0.094	0.148	0.102	0.105	0.107	0.098	0.097	0.1	0.099	0.099	0.097	0.098	0.099	0.098	0.097	0.1	0.097	0.097	0.097	0.095	0.099	0.102	0.098	0.111	0.097	0.098	0.096	0.112	0.099	0.095	0.096	0.097	0.098	0.098	0.099
Raw Data (595)	1.94	0.1	0.096	0.095	0.1	0.101	0.105	0.1	0.1	0.098	0.103	0.101	0.1	0.095	0.094	0.148	0.102	0.105	0.105	0.097	0.099	0.097	0.099	0.099	0.096	0.098	0.1	0.097	0.098	0.1	0.096	0.097	0.096	0.108	0.099	0.099	0.098	0.095	0.096	0.097	0.095	0.113	0.098	0.098	0.096	0.097	0.099	0.098	0.099
Raw Data (595)	2.08	0.099	0.096	0.095	0.099	0.106	0.106	0.102	0.101	0.099	0.105	0.103	0.1	0.094	0.094	0.152	0.103	0.105	0.104	0.098	0.097	0.097	0.099	0.097	0.098	0.098	0.099	0.097	0.097	0.099	0.097	0.098	0.096	0.136	0.1	0.1	0.099	0.123	0.096	0.096	0.096	0.112	0.098	0.097	0.095	0.105	0.1	0.099	0.1
Raw Data (595)	2.22	0.099	0.097	0.095	0.1	0.101	0.103	0.103	0.102	0.099	0.103	0.102	0.1	0.094	0.094	0.142	0.103	0.107	0.105	0.098	0.097	0.098	0.1	0.099	0.097	0.098	0.098	0.096	0.098	0.099	0.097	0.098	0.097	0.121	0.132	0.101	0.1	0.096	0.102	0.097	0.096	0.114	0.099	0.095	0.096	0.099	0.099	0.1	0.1
Raw Data (595)	2.36	0.099	0.095	0.094	0.099	0.102	0.104	0.102	0.101	0.099	0.103	0.102	0.1	0.095	0.094	0.143	0.102	0.105	0.106	0.098	0.099	0.098	0.1	0.101	0.097	0.098	0.099	0.096	0.097	0.102	0.096	0.097	0.096	0.096	0.099	0.1	0.105	0.094	0.097	0.098	0.095	0.112	0.097	0.095	0.096	0.131	0.102	0.1	0.1
Raw Data (595)	2.5	0.099	0.096	0.095	0.098	0.102	0.104	0.101	0.101	0.101	0.107	0.102	0.099	0.094	0.093	0.13	0.101	0.105	0.106	0.097	0.097	0.097	0.1	0.103	0.097	0.107	0.096	0.096	0.098	0.1	0.096	0.097	0.096	0.095	0.099	0.102	0.102	0.095	0.096	0.096	0.095	0.112	0.098	0.095	0.096	0.12	0.1	0.1	0.1
Raw Data (595)	2.64	0.098	0.094	0.095	0.098	0.1	0.103	0.104	0.102	0.102	0.106	0.103	0.101	0.094	0.092	0.107	0.102	0.105	0.114	0.097	0.099	0.099	0.103	0.102	0.101	0.095	0.096	0.095	0.096	0.099	0.095	0.1	0.096	0.116	0.1	0.103	0.101	0.106	0.095	0.095	0.095	0.111	0.097	0.096	0.098	0.13	0.101	0.102	0.108
Raw Data (595)	2.78	0.099	0.095	0.094	0.098	0.106	0.103	0.104	0.102	0.1	0.106	0.102	0.1	0.093	0.093	0.131	0.102	0.104	0.107	0.099	0.098	0.112	0.101	0.101	0.099	0.097	0.097	0.096	0.097	0.099	0.097	0.098	0.096	0.095	0.101	0.104	0.098	0.094	0.096	0.096	0.096	0.112	0.097	0.102	0.096	0.102	0.102	0.103	0.108
Raw Data (595)	2.92	0.098	0.095	0.093	0.099	0.1	0.104	0.104	0.103	0.101	0.107	0.103	0.101	0.094	0.092	0.117	0.101	0.104	0.106	0.098	0.098	0.108	0.103	0.109	0.1	0.096	0.097	0.094	0.098	0.1	0.096	0.097	0.097	0.096	0.102	0.104	0.102	0.094	0.095	0.096	0.095	0.112	0.099	0.097	0.096	0.097	0.102	0.102	0.101
Raw Data (595)	3.06	0.098	0.097	0.093	0.098	0.1	0.103	0.104	0.103	0.103	0.108	0.104	0.101	0.093	0.092	0.113	0.102	0.103	0.106	0.098	0.097	0.098	0.105	0.103	0.1	0.097	0.098	0.095	0.098	0.098	0.095	0.098	0.095	0.102	0.112	0.104	0.103	0.094	0.096	0.096	0.095	0.112	0.098	0.095	0.096	0.126	0.101	0.103	0.111
Raw Data (595)	3.19	0.098	0.094	0.093	0.098	0.103	0.104	0.106	0.105	0.104	0.107	0.104	0.101	0.092	0.092	0.104	0.102	0.104	0.107	0.099	0.098	0.098	0.105	0.108	0.106	0.096	0.097	0.095	0.097	0.099	0.096	0.099	0.097	0.104	0.108	0.107	0.105	0.094	0.097	0.095	0.095	0.112	0.098	0.096	0.096	0.102	0.106	0.104	0.104
Raw Data (595)	3.33	0.098	0.095	0.093	0.099	0.1	0.104	0.107	0.105	0.103	0.11	0.106	0.104	0.093	0.091	0.098	0.099	0.103	0.106	0.099	0.096	0.129	0.104	0.103	0.108	0.099	0.097	0.094	0.097	0.098	0.095	0.097	0.096	0.095	0.118	0.105	0.106	0.094	0.094	0.096	0.095	0.112	0.097	0.095	0.096	0.099	0.104	0.104	0.106
Raw Data (595)	3.47	0.099	0.094	0.095	0.098	0.1	0.103	0.108	0.106	0.103	0.108	0.107	0.102	0.092	0.092	0.092	0.101	0.104	0.106	0.099	0.099	0.098	0.108	0.11	0.111	0.095	0.096	0.096	0.097	0.1	0.096	0.097	0.097	0.124	0.117	0.111	0.105	0.093	0.094	0.095	0.096	0.111	0.096	0.095	0.096	0.107	0.107	0.105	0.107
Raw Data (595)	3.61	0.098	0.094	0.093	0.098	0.103	0.104	0.106	0.106	0.104	0.108	0.105	0.105	0.093	0.092	0.093	0.101	0.104	0.106	0.099	0.097	0.097	0.108	0.111	0.114	0.096	0.096	0.096	0.098	0.099	0.096	0.097	0.096	0.096	0.106	0.112	0.107	0.097	0.094	0.096	0.095	0.112	0.098	0.094	0.096	0.106	0.109	0.11	0.108
Raw Data (595)	3.75	0.098	0.093	0.092	0.098	0.099	0.103	0.109	0.109	0.106	0.105	0.105	0.103	0.093	0.092	0.092	0.102	0.104	0.106	0.101	0.099	0.098	0.11	0.106	0.114	0.1	0.098	0.095	0.097	0.098	0.096	0.097	0.097	0.096	0.109	0.11	0.106	0.094	0.094	0.095	0.094	0.11	0.096	0.094	0.099	0.096	0.11	0.109	0.11
Raw Data (595)	3.89	0.098	0.094	0.093	0.098	0.1	0.105	0.109	0.113	0.107	0.107	0.109	0.104	0.093	0.091	0.093	0.1	0.104	0.11	0.1	0.098	0.139	0.111	0.113	0.107	0.097	0.096	0.096	0.099	0.099	0.096	0.098	0.097	0.098	0.115	0.113	0.111	0.093	0.093	0.095	0.095	0.111	0.097	0.095	0.097	0.095	0.113	0.113	0.112
Raw Data (595)	4.03	0.098	0.093	0.092	0.097	0.1	0.104	0.113	0.112	0.107	0.108	0.107	0.106	0.093	0.091	0.093	0.101	0.104	0.105	0.1	0.099	0.099	0.113	0.112	0.112	0.095	0.095	0.096	0.098	0.099	0.096	0.098	0.096	0.103	0.175	0.113	0.112	0.093	0.097	0.095	0.093	0.111	0.096	0.095	0.097	0.096	0.115	0.117	0.119
Raw Data (595)	4.17	0.097	0.093	0.093	0.097	0.104	0.102	0.116	0.112	0.11	0.11	0.106	0.108	0.094	0.092	0.094	0.101	0.103	0.107	0.101	0.101	0.101	0.117	0.118	0.114	0.095	0.096	0.096	0.098	0.096	0.096	0.1	0.097	0.096	0.115	0.117	0.115	0.094	0.096	0.095	0.095	0.112	0.097	0.096	0.097	0.133	0.117	0.117	0.117
Raw Data (595)	4.31	0.099	0.093	0.093	0.098	0.105	0.103	0.116	0.115	0.111	0.111	0.11	0.104	0.093	0.091	0.093	0.101	0.102	0.105	0.101	0.099	0.1	0.118	0.119	0.116	0.095	0.095	0.094	0.096	0.1	0.096	0.097	0.098	0.096	0.119	0.121	0.115	0.092	0.093	0.095	0.095	0.111	0.097	0.095	0.095	0.102	0.119	0.119	0.117
Raw Data (595)	4.44	0.097	0.093	0.091	0.098	0.104	0.103	0.12	0.116	0.111	0.121	0.107	0.104	0.093	0.091	0.093	0.102	0.103	0.105	0.102	0.1	0.099	0.122	0.149	0.119	0.096	0.097	0.094	0.097	0.099	0.095	0.098	0.097	0.095	0.117	0.122	0.121	0.118	0.093	0.094	0.095	0.111	0.099	0.094	0.095	0.095	0.121	0.122	0.128
Raw Data (595)	4.58	0.097	0.093	0.092	0.097	0.099	0.102	0.12	0.116	0.114	0.109	0.108	0.106	0.092	0.091	0.092	0.1	0.105	0.104	0.1	0.1	0.099	0.124	0.139	0.125	0.094	0.095	0.094	0.097	0.099	0.095	0.098	0.097	0.1	0.123	0.127	0.125	0.092	0.092	0.094	0.095	0.111	0.097	0.097	0.095	0.096	0.125	0.127	0.13
Raw Data (595)	4.72	0.097	0.093	0.092	0.098	0.1	0.103	0.121	0.118	0.115	0.111	0.113	0.115	0.092	0.092	0.094	0.102	0.103	0.107	0.105	0.099	0.1	0.129	0.13	0.127	0.095	0.095	0.095	0.097	0.098	0.096	0.098	0.098	0.103	0.126	0.128	0.129	0.093	0.096	0.094	0.095	0.12	0.097	0.098	0.096	0.136	0.128	0.128	0.128
Raw Data (595)	4.86	0.097	0.093	0.092	0.097	0.1	0.102	0.125	0.122	0.118	0.118	0.113	0.107	0.092	0.091	0.093	0.1	0.102	0.106	0.102	0.102	0.104	0.133	0.133	0.13	0.095	0.096	0.094	0.097	0.099	0.098	0.098	0.097	0.095	0.129	0.133	0.132	0.127	0.092	0.095	0.095	0.111	0.097	0.102	0.095	0.096	0.131	0.131	0.137
Raw Data (595)	5	0.098	0.093	0.092	0.098	0.105	0.102	0.129	0.131	0.122	0.114	0.139	0.112	0.093	0.091	0.093	0.101	0.103	0.119	0.103	0.098	0.102	0.137	0.135	0.133	0.095	0.097	0.095	0.098	0.1	0.096	0.097	0.098	0.096	0.135	0.14	0.138	0.093	0.096	0.094	0.096	0.111	0.097	0.1	0.096	0.095	0.182	0.139	0.137
Raw Data (595)	5.14	0.097	0.093	0.092	0.096	0.098	0.103	0.134	0.125	0.123	0.116	0.11	0.108	0.092	0.091	0.093	0.101	0.101	0.105	0.102	0.104	0.103	0.141	0.14	0.139	0.095	0.097	0.093	0.098	0.098	0.096	0.099	0.096	0.112	0.137	0.141	0.135	0.093	0.098	0.093	0.095	0.112	0.096	0.095	0.095	0.098	0.139	0.141	0.145
Raw Data (595)	5.28	0.097	0.093	0.092	0.098	0.099	0.102	0.136	0.128	0.125	0.116	0.117	0.114	0.093	0.091	0.093	0.101	0.103	0.106	0.102	0.1	0.102	0.147	0.142	0.14	0.096	0.095	0.094	0.098	0.1	0.097	0.099	0.097	0.097	0.149	0.144	0.143	0.128	0.093	0.094	0.095	0.112	0.103	0.095	0.095	0.117	0.148	0.145	0.15
Raw Data (595)	5.42	0.096	0.093	0.091	0.097	0.103	0.102	0.138	0.13	0.129	0.118	0.112	0.112	0.092	0.094	0.092	0.1	0.102	0.105	0.104	0.099	0.103	0.149	0.149	0.147	0.095	0.094	0.093	0.098	0.098	0.095	0.097	0.096	0.096	0.144	0.147	0.142	0.092	0.092	0.093	0.093	0.11	0.096	0.094	0.094	0.095	0.149	0.153	0.157
Raw Data (595)	5.56	0.097	0.093	0.092	0.097	0.099	0.102	0.14	0.135	0.133	0.124	0.117	0.12	0.092	0.092	0.092	0.101	0.102	0.104	0.104	0.106	0.101	0.158	0.153	0.151	0.094	0.095	0.093	0.098	0.099	0.096	0.099	0.097	0.095	0.151	0.156	0.153	0.092	0.093	0.094	0.095	0.111	0.097	0.095	0.096	0.096	0.155	0.158	0.165
Raw Data (595)	5.69	0.096	0.092	0.092	0.097	0.102	0.102	0.153	0.136	0.135	0.119	0.12	0.113	0.092	0.094	0.092	0.1	0.102	0.106	0.102	0.104	0.104	0.163	0.159	0.155	0.095	0.095	0.093	0.097	0.098	0.095	0.099	0.097	0.096	0.158	0.163	0.158	0.114	0.1	0.093	0.094	0.111	0.096	0.093	0.095	0.138	0.163	0.163	0.163
Raw Data (595)	5.83	0.097	0.093	0.091	0.096	0.103	0.102	0.142	0.14	0.138	0.122	0.116	0.113	0.092	0.09	0.092	0.101	0.101	0.105	0.103	0.103	0.102	0.167	0.164	0.162	0.095	0.095	0.093	0.096	0.098	0.096	0.097	0.096	0.094	0.16	0.163	0.161	0.092	0.092	0.093	0.093	0.111	0.097	0.094	0.094	0.095	0.165	0.17	0.173
Raw Data (595)	5.97	0.096	0.093	0.091	0.096	0.099	0.102	0.182	0.141	0.142	0.124	0.139	0.128	0.092	0.094	0.092	0.1	0.103	0.103	0.104	0.104	0.106	0.17	0.17	0.167	0.094	0.095	0.093	0.098	0.099	0.096	0.097	0.099	0.095	0.167	0.171	0.173	0.091	0.092	0.094	0.094	0.11	0.096	0.093	0.095	0.095	0.174	0.177	0.184
Raw Data (595)	6.11	0.098	0.092	0.092	0.098	0.098	0.102	0.162	0.149	0.145	0.126	0.125	0.116	0.092	0.09	0.092	0.1	0.103	0.109	0.105	0.107	0.104	0.182	0.182	0.178	0.094	0.096	0.092	0.097	0.098	0.096	0.101	0.097	0.095	0.184	0.181	0.223	0.093	0.093	0.093	0.093	0.11	0.096	0.097	0.094	0.139	0.183	0.188	0.194
Raw Data (595)	6.25	0.097	0.092	0.095	0.097	0.1	0.101	0.21	0.151	0.149	0.126	0.12	0.118	0.093	0.092	0.092	0.1	0.103	0.105	0.107	0.102	0.105	0.195	0.195	0.186	0.095	0.096	0.093	0.096	0.098	0.096	0.1	0.096	0.097	0.183	0.186	0.183	0.091	0.093	0.093	0.094	0.112	0.097	0.095	0.096	0.095	0.185	0.194	0.194
Raw Data (595)	6.39	0.096	0.091	0.092	0.096	0.099	0.102	0.165	0.163	0.148	0.129	0.118	0.118	0.093	0.09	0.092	0.1	0.102	0.105	0.106	0.105	0.104	0.199	0.2	0.198	0.095	0.095	0.093	0.097	0.099	0.096	0.097	0.096	0.098	0.19	0.198	0.197	0.092	0.092	0.093	0.094	0.111	0.096	0.096	0.096	0.096	0.201	0.209	0.209
Raw Data (595)	6.53	0.096	0.105	0.092	0.096	0.1	0.102	0.167	0.163	0.156	0.124	0.122	0.121	0.092	0.09	0.092	0.099	0.101	0.104	0.108	0.106	0.105	0.208	0.203	0.2	0.094	0.094	0.093	0.095	0.098	0.096	0.099	0.097	0.097	0.203	0.199	0.204	0.091	0.094	0.092	0.094	0.11	0.095	0.093	0.095	0.095	0.207	0.215	0.22
Raw Data (595)	6.67	0.097	0.093	0.092	0.097	0.098	0.102	0.204	0.16	0.159	0.129	0.166	0.12	0.093	0.09	0.091	0.1	0.102	0.104	0.11	0.11	0.104	0.225	0.246	0.213	0.094	0.095	0.092	0.097	0.098	0.095	0.098	0.097	0.097	0.214	0.217	0.215	0.095	0.092	0.094	0.094	0.111	0.095	0.096	0.095	0.094	0.222	0.24	0.226
Raw Data (595)	6.81	0.096	0.091	0.091	0.096	0.097	0.102	0.226	0.166	0.164	0.132	0.135	0.121	0.092	0.09	0.091	0.099	0.101	0.103	0.105	0.111	0.101	0.233	0.227	0.223	0.094	0.094	0.093	0.096	0.098	0.096	0.098	0.098	0.097	0.225	0.234	0.225	0.092	0.092	0.093	0.094	0.112	0.095	0.097	0.094	0.097	0.234	0.233	0.24
Raw Data (595)	6.94	0.096	0.092	0.091	0.097	0.098	0.102	0.208	0.172	0.167	0.134	0.15	0.12	0.092	0.09	0.092	0.1	0.102	0.104	0.111	0.11	0.107	0.242	0.232	0.23	0.094	0.094	0.092	0.097	0.095	0.095	0.097	0.098	0.097	0.236	0.241	0.237	0.091	0.093	0.093	0.093	0.111	0.095	0.097	0.094	0.095	0.239	0.248	0.251
Raw Data (595)	7.08	0.096	0.093	0.091	0.096	0.099	0.101	0.205	0.178	0.174	0.136	0.125	0.121	0.091	0.091	0.091	0.1	0.102	0.103	0.105	0.106	0.11	0.256	0.243	0.258	0.093	0.094	0.092	0.097	0.099	0.095	0.097	0.096	0.097	0.249	0.251	0.248	0.091	0.1	0.093	0.093	0.11	0.098	0.092	0.095	0.094	0.25	0.268	0.269
Raw Data (595)	7.22	0.096	0.092	0.091	0.096	0.101	0.102	0.203	0.182	0.174	0.126	0.127	0.128	0.091	0.09	0.091	0.1	0.101	0.104	0.108	0.106	0.108	0.268	0.262	0.26	0.094	0.094	0.092	0.097	0.1	0.095	0.098	0.097	0.097	0.268	0.274	0.258	0.09	0.092	0.092	0.093	0.109	0.094	0.102	0.093	0.094	0.275	0.286	0.284
Raw Data (595)	7.36	0.096	0.093	0.091	0.097	0.1	0.102	0.199	0.182	0.186	0.14	0.132	0.124	0.092	0.089	0.092	0.1	0.101	0.103	0.109	0.111	0.106	0.286	0.272	0.294	0.094	0.095	0.092	0.097	0.101	0.094	0.099	0.096	0.095	0.278	0.287	0.276	0.091	0.093	0.093	0.093	0.11	0.096	0.094	0.094	0.095	0.295	0.295	0.301
Raw Data (595)	7.5	0.095	0.092	0.091	0.095	0.101	0.101	0.199	0.194	0.182	0.133	0.128	0.128	0.091	0.09	0.092	0.099	0.102	0.103	0.107	0.112	0.108	0.296	0.288	0.291	0.094	0.095	0.092	0.099	0.098	0.096	0.098	0.097	0.095	0.298	0.3	0.294	0.122	0.1	0.091	0.093	0.11	0.095	0.095	0.093	0.094	0.309	0.311	0.317
Raw Data (595)	7.64	0.096	0.092	0.091	0.096	0.097	0.102	0.191	0.198	0.188	0.139	0.13	0.124	0.091	0.09	0.091	0.099	0.101	0.104	0.111	0.116	0.109	0.32	0.305	0.305	0.094	0.095	0.092	0.097	0.098	0.094	0.097	0.096	0.096	0.306	0.318	0.312	0.109	0.091	0.091	0.093	0.109	0.095	0.094	0.093	0.094	0.326	0.322	0.335
Raw Data (595)	7.78	0.095	0.091	0.091	0.096	0.102	0.102	0.212	0.225	0.201	0.136	0.131	0.133	0.092	0.089	0.091	0.098	0.102	0.102	0.108	0.111	0.122	0.337	0.323	0.332	0.095	0.095	0.092	0.098	0.098	0.095	0.097	0.096	0.096	0.332	0.335	0.322	0.091	0.092	0.092	0.093	0.11	0.095	0.095	0.094	0.141	0.344	0.345	0.353
Raw Data (595)	7.92	0.095	0.092	0.091	0.097	0.102	0.103	0.267	0.213	0.208	0.135	0.132	0.125	0.091	0.09	0.092	0.1	0.102	0.104	0.108	0.118	0.118	0.347	0.337	0.347	0.094	0.095	0.094	0.097	0.097	0.095	0.1	0.096	0.095	0.346	0.353	0.34	0.091	0.093	0.092	0.094	0.11	0.097	0.092	0.094	0.095	0.364	0.363	0.375
Raw Data (595)	8.06	0.095	0.092	0.091	0.095	0.099	0.101	0.239	0.216	0.209	0.136	0.15	0.132	0.091	0.093	0.091	0.098	0.102	0.103	0.11	0.113	0.114	0.378	0.363	0.372	0.094	0.095	0.092	0.096	0.097	0.096	0.098	0.1	0.095	0.369	0.377	0.36	0.121	0.092	0.092	0.093	0.11	0.094	0.092	0.092	0.095	0.389	0.388	0.398
Raw Data (595)	8.19	0.096	0.095	0.091	0.096	0.098	0.102	0.231	0.219	0.213	0.144	0.149	0.129	0.092	0.09	0.092	0.099	0.101	0.104	0.115	0.116	0.117	0.403	0.378	0.366	0.095	0.095	0.092	0.095	0.097	0.098	0.098	0.097	0.096	0.395	0.39	0.381	0.092	0.096	0.092	0.094	0.109	0.095	0.093	0.094	0.094	0.411	0.409	0.417
Raw Data (595)	8.33	0.095	0.092	0.091	0.096	0.098	0.101	0.232	0.228	0.221	0.139	0.139	0.128	0.092	0.093	0.092	0.099	0.101	0.102	0.11	0.114	0.112	0.409	0.396	0.404	0.094	0.095	0.091	0.097	0.098	0.096	0.098	0.095	0.095	0.412	0.411	0.392	0.09	0.092	0.098	0.093	0.11	0.095	0.093	0.094	0.095	0.418	0.424	0.442
Raw Data (595)	8.47	0.095	0.09	0.091	0.095	0.104	0.101	0.246	0.257	0.231	0.139	0.13	0.134	0.091	0.09	0.091	0.099	0.102	0.103	0.108	0.115	0.11	0.444	0.416	0.441	0.094	0.095	0.092	0.097	0.098	0.095	0.098	0.096	0.095	0.431	0.443	0.413	0.115	0.091	0.092	0.092	0.11	0.095	0.093	0.093	0.094	0.455	0.449	0.462
Raw Data (595)	8.61	0.095	0.092	0.091	0.096	0.098	0.102	0.288	0.252	0.241	0.14	0.141	0.132	0.092	0.09	0.091	0.099	0.102	0.102	0.107	0.112	0.118	0.455	0.453	0.461	0.094	0.094	0.093	0.097	0.098	0.094	0.098	0.097	0.095	0.465	0.46	0.441	0.109	0.095	0.097	0.093	0.11	0.096	0.093	0.093	0.098	0.472	0.464	0.498
Raw Data (595)	8.75	0.096	0.093	0.091	0.096	0.101	0.102	0.255	0.246	0.281	0.139	0.131	0.132	0.092	0.09	0.091	0.099	0.101	0.103	0.154	0.12	0.115	0.492	0.476	0.479	0.094	0.094	0.092	0.098	0.098	0.094	0.1	0.096	0.097	0.485	0.497	0.459	0.091	0.092	0.092	0.093	0.11	0.095	0.094	0.094	0.094	0.519	0.505	0.481
Raw Data (595)	8.89	0.095	0.091	0.091	0.095	0.097	0.101	0.257	0.271	0.257	0.142	0.209	0.133	0.092	0.09	0.092	0.099	0.101	0.104	0.117	0.12	0.11	0.537	0.508	0.492	0.094	0.095	0.093	0.098	0.096	0.096	0.1	0.097	0.106	0.513	0.528	0.495	0.09	0.093	0.092	0.093	0.109	0.094	0.092	0.093	0.125	0.538	0.531	0.51
Raw Data (595)	9.03	0.096	0.092	0.091	0.096	0.103	0.101	0.385	0.295	0.264	0.137	0.134	0.133	0.091	0.09	0.091	0.099	0.101	0.103	0.111	0.118	0.114	0.548	0.513	0.507	0.094	0.095	0.092	0.095	0.096	0.095	0.1	0.097	0.094	0.513	0.541	0.502	0.128	0.092	0.092	0.093	0.111	0.094	0.095	0.096	0.094	0.53	0.552	0.513
Raw Data (595)	9.17	0.095	0.092	0.09	0.095	0.097	0.1	0.285	0.273	0.251	0.149	0.134	0.132	0.091	0.089	0.091	0.099	0.101	0.102	0.108	0.117	0.118	0.574	0.556	0.507	0.094	0.095	0.092	0.095	0.095	0.095	0.1	0.096	0.096	0.556	0.571	0.524	0.09	0.091	0.093	0.092	0.108	0.095	0.095	0.094	0.094	0.569	0.571	0.53
Raw Data (595)	9.31	0.095	0.091	0.09	0.095	0.097	0.1	0.291	0.277	0.28	0.136	0.137	0.129	0.091	0.09	0.09	0.098	0.1	0.102	0.109	0.121	0.117	0.599	0.598	0.519	0.093	0.094	0.091	0.096	0.097	0.092	0.098	0.096	0.094	0.575	0.574	0.55	0.09	0.097	0.092	0.091	0.109	0.094	0.09	0.093	0.093	0.567	0.582	0.538
Raw Data (595)	9.44	0.096	0.091	0.091	0.096	0.098	0.1	0.314	0.322	0.283	0.137	0.143	0.13	0.091	0.09	0.091	0.099	0.102	0.102	0.414	0.131	0.136	0.595	0.567	0.537	0.094	0.095	0.092	0.096	0.101	0.095	0.098	0.096	0.104	0.604	0.593	0.555	0.09	0.095	0.093	0.093	0.109	0.095	0.093	0.093	0.096	0.583	0.562	0.54
Raw Data (595)	9.58	0.095	0.093	0.091	0.095	0.098	0.101	0.322	0.305	0.293	0.151	0.139	0.13	0.091	0.089	0.091	0.099	0.1	0.103	0.109	0.124	0.143	0.579	0.603	0.534	0.094	0.095	0.092	0.096	0.099	0.097	0.099	0.097	0.096	0.641	0.608	0.583	0.09	0.098	0.093	0.091	0.11	0.094	0.092	0.094	0.093	0.594	0.579	0.559
Raw Data (595)	9.72	0.095	0.092	0.091	0.096	0.097	0.1	0.338	0.318	0.339	0.154	0.171	0.134	0.092	0.089	0.091	0.1	0.1	0.104	0.115	0.125	0.118	0.604	0.632	0.558	0.093	0.093	0.093	0.097	0.095	0.097	0.096	0.097	0.095	0.625	0.637	0.541	0.09	0.098	0.092	0.093	0.108	0.094	0.093	0.094	0.098	0.619	0.607	0.563
Raw Data (595)	9.86	0.095	0.091	0.091	0.096	0.097	0.1	0.333	0.316	0.33	0.138	0.207	0.133	0.091	0.089	0.091	0.098	0.1	0.101	0.108	0.131	0.119	0.612	0.627	0.567	0.094	0.094	0.092	0.097	0.094	0.093	0.096	0.096	0.095	0.632	0.667	0.597	0.09	0.094	0.092	0.093	0.11	0.094	0.093	0.094	0.093	0.589	0.583	0.583
Raw Data (595)	10	0.093	0.09	0.091	0.094	0.096	0.1	0.554	0.413	0.888	0.142	0.14	0.166	0.092	0.089	0.092	0.098	0.1	0.102	0.111	0.119	0.127	0.621	0.649	0.578	0.092	0.093	0.093	0.097	0.1	0.094	0.097	0.095	0.097	0.66	0.642	0.601	0.09	0.096	0.091	0.092	0.112	0.094	0.094	0.096	0.092	0.581	0.61	0.594
Raw Data (595)	10.14	0.095	0.091	0.09	0.097	0.098	0.102	0.363	0.379	0.338	0.14	0.146	0.133	0.091	0.09	0.092	0.098	0.101	0.101	0.11	0.153	0.295	0.676	0.665	0.599	0.095	0.094	0.094	0.096	0.097	0.097	0.097	0.1	0.096	0.671	0.664	0.618	0.091	0.091	0.092	0.092	0.11	0.095	0.093	0.095	0.095	0.646	0.615	0.603
Raw Data (595)	10.28	0.096	0.091	0.09	0.095	0.096	0.1	0.353	0.396	0.371	0.168	0.142	0.135	0.091	0.089	0.09	0.097	0.1	0.102	0.11	0.123	0.124	0.686	0.668	0.599	0.094	0.092	0.093	0.095	0.095	0.094	0.098	0.097	0.096	0.662	0.613	0.631	0.089	0.091	0.091	0.091	0.11	0.095	0.091	0.093	0.121	0.614	0.621	0.617
Raw Data (595)	10.42	0.094	0.091	0.09	0.095	0.097	0.1	0.421	0.379	0.381	0.139	0.15	0.138	0.091	0.089	0.091	0.098	0.1	0.102	0.116	0.125	0.119	0.657	0.637	0.612	0.093	0.093	0.092	0.094	0.096	0.103	0.098	0.097	0.096	0.68	0.688	0.617	0.09	0.092	0.094	0.092	0.109	0.097	0.092	0.094	0.093	0.652	0.643	0.636
Raw Data (595)	10.56	0.093	0.089	0.09	0.096	0.097	0.097	0.399	0.405	0.415	0.148	0.163	0.132	0.092	0.089	0.091	0.097	0.099	0.105	0.109	0.139	0.589	0.655	0.654	0.614	0.092	0.093	0.09	0.093	0.095	0.096	0.096	0.096	0.096	0.738	0.659	0.646	0.087	0.091	0.093	0.09	0.108	0.091	0.093	0.094	0.093	0.639	0.647	0.64
Raw Data (595)	10.69	0.093	0.089	0.09	0.094	0.096	0.098	0.54	0.724	0.43	0.136	0.141	0.133	0.092	0.09	0.09	0.097	0.1	0.103	0.143	0.136	0.139	0.639	0.641	0.605	0.092	0.092	0.089	0.093	0.097	0.094	0.099	0.098	0.096	0.741	0.665	0.636	0.09	0.095	0.09	0.09	0.108	0.094	0.093	0.091	0.115	0.698	0.646	0.618
Raw Data (595)	10.83	0.094	0.093	0.09	0.095	0.097	0.1	0.702	0.432	1.423	0.195	0.14	0.145	0.09	0.088	0.091	0.098	0.1	0.102	0.109	0.129	0.119	0.709	0.654	0.626	0.093	0.093	0.091	0.098	0.099	0.094	0.097	0.097	0.096	0.719	0.713	0.651	0.089	0.09	0.091	0.091	0.109	0.092	0.091	0.093	0.093	0.678	0.66	0.669
Raw Data (595)	10.97	0.094	0.091	0.09	0.094	0.096	0.1	0.452	0.942	0.448	0.137	0.161	0.137	0.091	0.089	0.09	0.097	0.101	0.101	0.108	0.14	0.118	0.7	0.692	0.645	0.094	0.094	0.09	0.095	0.097	0.096	0.102	0.097	0.096	0.724	0.686	0.654	0.089	0.091	0.091	0.091	0.109	0.092	0.091	0.092	0.11	0.674	0.686	0.658
Raw Data (595)	11.11	0.094	0.091	0.09	0.095	0.097	0.1	0.775	0.441	0.44	0.14	0.142	0.13	0.092	0.089	0.092	0.099	0.1	0.103	0.28	0.141	0.128	0.727	0.677	0.809	0.093	0.094	0.091	0.094	0.099	0.096	0.1	0.098	0.094	0.751	0.694	0.658	0.09	0.091	0.091	0.093	0.109	0.094	0.093	0.093	0.092	0.7	0.664	0.66
Raw Data (595)	11.25	0.095	0.091	0.09	0.094	0.096	0.098	0.544	0.465	0.468	0.361	0.142	0.132	0.091	0.088	0.09	0.098	0.1	0.109	0.481	0.134	1.128	0.719	0.698	0.659	0.092	0.092	0.09	0.095	0.096	0.092	0.1	0.1	0.097	0.776	0.691	0.689	0.089	0.104	0.091	0.092	0.108	0.093	0.093	0.092	0.092	0.7	0.712	0.696
Raw Data (595)	11.39	0.094	0.091	0.09	0.095	0.097	0.1	0.723	0.46	0.461	0.134	0.153	0.646	0.09	0.088	0.09	0.098	0.099	0.1	0.137	0.14	0.119	0.684	0.723	0.671	0.094	0.093	0.091	0.096	0.102	0.095	0.097	0.098	0.095	0.757	0.7	0.698	0.09	0.091	0.092	0.092	0.109	0.093	0.09	0.093	0.115	0.691	0.744	0.704
Raw Data (595)	11.53	0.095	0.091	0.09	0.094	0.098	0.1	0.486	0.544	1.105	0.138	0.142	0.132	0.09	0.088	0.09	0.097	0.1	0.101	0.112	0.156	0.121	0.697	0.703	0.667	0.095	0.093	0.09	0.098	0.095	0.095	0.096	0.097	0.097	0.745	0.689	0.672	0.122	0.091	0.091	0.092	0.108	0.094	0.092	0.092	0.097	0.715	0.752	0.695
Raw Data (595)	11.67	0.094	0.09	0.09	0.096	0.097	0.1	0.566	0.496	0.474	0.152	0.144	0.13	0.09	0.091	0.09	0.099	0.101	0.102	0.712	0.137	0.902	0.686	0.743	0.693	0.093	0.093	0.09	0.096	0.096	0.093	0.095	0.096	0.096	0.744	0.76	0.678	0.104	0.097	0.092	0.091	0.108	0.093	0.091	0.093	0.093	0.659	0.828	0.69
Raw Data (595)	11.81	0.095	0.091	0.09	0.095	0.095	0.1	0.505	0.498	0.509	0.139	0.142	1.194	0.09	0.089	0.09	0.098	0.099	0.103	0.129	0.137	0.169	0.663	0.738	0.686	0.094	0.093	0.09	0.095	0.096	0.101	0.098	0.098	0.095	0.769	0.692	0.7	0.089	0.092	0.092	0.091	0.107	0.095	0.091	0.093	0.093	0.721	0.765	0.685
Raw Data (595)	11.94	0.093	0.091	0.09	0.094	0.097	0.099	0.523	0.502	0.52	0.136	0.146	0.129	0.09	0.088	0.089	0.097	0.099	0.102	0.215	0.277	0.162	0.735	0.681	0.684	0.093	0.093	0.09	0.094	0.095	0.091	0.096	0.098	0.096	0.758	0.704	0.694	0.089	0.097	0.091	0.09	0.108	0.092	0.09	0.092	0.093	0.683	0.795	0.698
Raw Data (595)	12.08	0.094	0.092	0.09	0.095	0.096	0.099	0.555	0.511	0.778	0.139	0.149	0.223	0.091	0.088	0.09	0.098	0.099	0.1	0.112	0.144	0.322	0.903	0.674	0.679	0.094	0.093	0.09	0.096	0.097	0.092	0.096	0.095	0.097	0.736	0.705	0.702	0.098	0.096	0.092	0.091	0.108	0.094	0.092	0.092	0.092	0.79	0.785	0.691
Raw Data (595)	12.22	0.094	0.091	0.089	0.094	0.096	0.1	0.526	0.506	0.529	0.235	0.144	0.132	0.09	0.089	0.091	0.098	0.1	0.1	0.111	0.164	0.187	0.665	0.676	0.685	0.094	0.093	0.09	0.1	0.098	0.092	0.097	0.1	0.097	0.715	0.705	0.711	0.089	0.091	0.092	0.091	0.108	0.094	0.092	0.093	0.095	0.723	0.797	0.717
Raw Data (595)	12.36	0.093	0.089	0.097	0.094	0.095	0.097	0.59	0.556	0.582	1.473	0.148	0.131	0.091	0.087	0.093	0.096	0.1	0.101	0.152	0.155	0.164	0.708	0.718	0.686	0.118	0.092	0.088	0.092	0.096	0.094	0.104	0.096	0.093	0.727	0.683	0.694	0.087	0.095	0.098	0.089	0.107	0.091	0.091	0.092	0.09	0.683	1.094	0.695
Raw Data (595)	12.5	0.095	0.09	0.089	0.094	0.096	0.1	0.645	0.541	0.522	0.141	0.151	0.139	0.09	0.089	0.091	0.096	0.098	0.101	0.118	0.139	0.322	0.713	0.738	0.694	0.093	0.092	0.09	0.095	0.098	0.091	0.097	0.096	0.094	0.723	0.688	0.72	0.088	0.089	0.092	0.091	0.107	0.093	0.092	0.094	0.092	0.792	1.001	0.698
Raw Data (595)	12.64	0.094	0.094	0.09	0.095	0.096	0.099	0.59	0.533	0.543	0.181	0.145	0.128	0.091	0.089	0.09	0.098	0.099	0.101	0.114	0.144	0.14	0.699	0.716	0.692	0.095	0.093	0.09	0.096	0.1	0.093	0.097	0.102	0.094	0.726	0.667	0.7	0.089	0.09	0.092	0.091	0.107	0.093	0.091	0.092	0.094	0.705	0.767	0.707
Raw Data (595)	12.78	0.094	0.091	0.093	0.095	0.096	0.1	1.014	0.543	0.628	0.135	0.163	1.483	0.09	0.088	0.09	0.097	0.1	0.102	0.119	0.149	0.136	0.748	0.711	0.691	0.093	0.092	0.09	0.093	0.097	0.093	0.097	0.096	0.095	0.724	0.703	0.696	0.089	0.09	0.092	0.091	0.109	0.092	0.091	0.093	0.094	0.748	0.823	0.695
Raw Data (595)	12.92	0.105	0.091	0.09	0.094	0.097	0.1	0.545	0.546	0.575	0.141	0.141	0.752	0.091	0.09	0.091	0.097	0.098	0.101	0.917	0.15	0.429	0.706	0.722	0.704	0.094	0.093	0.09	0.095	0.096	0.092	0.098	0.1	0.099	0.736	0.668	0.69	0.089	0.09	0.091	0.091	0.108	0.095	0.09	0.092	0.092	0.678	0.892	0.7
Raw Data (595)	13.06	0.095	0.092	0.09	0.094	0.097	0.1	0.605	0.566	0.573	0.139	0.138	0.134	0.09	0.089	0.091	0.098	0.1	0.1	0.119	0.158	0.153	0.705	0.702	0.702	0.094	0.094	0.09	0.096	0.096	0.094	0.097	0.096	0.096	0.755	0.859	0.695	0.089	0.09	0.092	0.09	0.109	0.093	0.091	0.093	0.093	0.699	0.782	0.684
Raw Data (595)	13.19	0.094	0.09	0.089	0.094	0.096	0.099	0.618	0.58	0.58	1.367	0.151	0.586	0.091	0.089	0.093	0.098	0.099	0.101	1.418	0.156	0.142	0.725	0.764	0.655	0.093	0.094	0.09	0.094	0.095	0.091	0.096	0.098	0.094	0.709	0.684	0.687	0.089	0.091	0.091	0.091	0.107	0.092	0.091	0.091	0.093	0.693	1.082	0.686
Raw Data (595)	13.33	0.093	0.09	0.09	0.093	0.096	0.099	0.588	0.583	0.564	1.578	0.14	0.129	0.09	0.089	0.09	0.098	0.1	0.101	0.122	0.165	0.144	0.71	0.703	0.677	0.094	0.092	0.09	0.098	0.092	0.097	0.096	0.096	0.095	0.728	0.681	0.694	0.089	0.09	0.091	0.09	0.106	0.093	0.091	0.093	0.092	0.747	1.205	0.692
Raw Data (595)	13.47	0.094	0.09	0.089	0.094	0.095	0.1	0.569	0.589	0.574	0.136	0.141	0.237	0.09	0.089	0.092	0.096	0.099	0.099	0.124	0.158	0.198	0.676	0.717	0.705	0.093	0.092	0.093	0.106	0.093	0.093	0.095	0.096	0.098	0.726	0.672	0.72	0.089	0.091	0.091	0.09	0.108	0.093	0.091	0.091	0.094	0.914	1.325	0.698
Raw Data (595)	13.61	0.094	0.091	0.089	0.094	0.096	0.1	0.577	0.584	0.572	0.136	0.143	0.133	0.09	0.09	0.091	0.097	0.098	0.101	0.125	0.172	0.143	0.67	0.726	0.691	0.093	0.092	0.094	0.095	0.096	0.096	0.099	0.096	0.094	0.766	0.685	0.691	0.089	0.09	0.091	0.091	0.107	0.094	0.091	0.092	0.093	0.794	0.857	0.705
Raw Data (595)	13.75	0.094	0.09	0.089	0.093	0.095	0.099	0.583	0.639	0.617	0.14	0.36	0.128	0.089	0.087	0.09	0.097	0.099	0.099	0.127	0.169	0.153	0.667	0.704	0.675	0.093	0.093	0.094	0.096	0.095	0.093	0.095	0.096	0.098	0.658	0.654	0.679	0.089	0.09	0.092	0.09	0.108	0.092	0.089	0.092	0.092	1.276	0.837	0.702
Raw Data (595)	13.89	0.094	0.09	0.089	0.095	0.096	0.099	0.589	0.715	0.614	0.137	0.14	1.574	0.09	0.088	0.092	0.097	0.098	0.099	1.328	0.967	1.302	0.696	0.724	0.693	0.093	0.093	0.094	0.095	0.093	0.098	0.096	0.1	0.097	0.684	0.688	0.769	0.088	0.09	0.091	0.09	0.108	0.094	0.089	0.091	0.092	0.799	1.013	0.775
Raw Data (595)	14.03	0.094	0.09	0.09	0.094	0.095	0.099	0.544	0.686	0.601	0.136	0.141	1.33	0.089	0.09	0.089	0.097	0.099	0.1	0.556	0.176	0.285	0.691	0.705	0.716	0.095	0.093	0.094	0.093	0.093	0.095	0.099	0.099	0.098	0.692	0.688	0.71	0.089	0.093	0.091	0.09	0.11	0.092	0.089	0.091	0.092	0.704	0.785	0.787
Raw Data (595)	14.17	0.092	0.089	0.089	0.093	0.094	0.098	0.894	0.793	0.635	0.139	0.147	0.132	0.09	0.089	0.09	0.095	0.1	0.1	1.594	0.184	0.157	0.661	0.713	0.702	0.091	0.092	0.093	0.094	0.095	0.094	0.095	0.094	0.095	0.71	0.671	0.667	0.089	0.094	0.091	0.089	0.107	0.093	0.091	0.09	0.091	1.215	0.82	0.725
Raw Data (595)	14.31	0.093	0.09	0.089	0.093	0.095	0.099	0.626	0.944	0.619	0.138	0.14	0.346	0.089	0.088	0.091	0.097	0.099	0.099	0.823	0.199	0.163	0.692	0.653	0.691	0.093	0.092	0.093	0.097	0.094	0.092	0.097	0.106	0.093	1.066	0.653	0.65	0.088	0.089	0.091	0.091	0.107	0.092	0.091	0.092	0.091	0.77	0.813	1.192
Raw Data (595)	14.44	0.093	0.089	0.09	0.093	0.095	0.099	0.634	0.725	0.626	0.137	0.146	1.409	0.089	0.092	0.091	0.097	0.098	0.102	1.294	0.193	0.451	0.715	1.145	0.699	0.092	0.092	0.093	0.095	0.092	0.093	0.099	0.103	0.092	0.739	0.654	0.685	0.088	0.09	0.091	0.092	0.107	0.092	0.089	0.091	0.098	0.757	0.792	0.783
Raw Data (595)	14.58	0.093	0.091	0.088	0.093	0.095	0.099	0.648	0.931	0.666	0.469	0.142	0.152	0.089	0.088	0.089	0.096	0.098	0.099	0.14	0.21	0.169	0.705	0.671	0.669	0.092	0.093	0.093	0.095	0.092	0.092	0.094	0.098	0.093	0.769	0.879	0.675	0.089	0.089	0.091	0.09	0.109	0.094	0.089	0.091	0.091	0.708	1.091	0.709
Raw Data (595)	14.72	0.093	0.091	0.089	0.093	0.094	0.099	0.633	0.945	0.637	0.138	0.144	0.134	0.089	0.088	0.09	0.097	0.099	0.099	1.555	0.223	0.184	0.668	1.017	0.673	0.093	0.092	0.095	0.095	0.096	0.093	0.094	0.093	0.094	0.684	0.76	0.686	0.089	0.09	0.091	0.09	0.109	0.093	0.091	0.093	0.092	0.938	0.944	0.706
Raw Data (595)	14.86	0.094	0.09	0.089	0.093	0.095	0.098	0.623	0.87	0.652	0.137	0.144	1.55	0.089	0.088	0.09	0.096	0.098	0.101	0.455	0.223	0.699	0.654	0.702	0.805	0.093	0.092	0.094	0.093	0.09	0.091	0.131	0.097	0.093	0.697	0.674	0.67	0.088	0.09	0.091	0.089	0.109	0.091	0.093	0.091	0.091	0.768	0.781	0.78
Raw Data (595)	15	0.093	0.09	0.089	0.094	0.095	0.099	0.588	1.123	0.667	0.137	0.142	0.131	0.09	0.089	0.089	0.097	0.098	0.1	0.152	0.224	0.495	0.674	0.798	0.672	0.093	0.092	0.094	0.094	0.093	0.093	0.096	0.095	0.095	0.686	0.659	0.724	0.09	0.09	0.09	0.09	0.108	0.092	0.09	0.09	0.091	0.779	0.988	0.742
Raw Data (595)	15.14	0.094	0.09	0.09	0.093	0.095	0.099	0.719	0.712	0.676	0.148	0.145	0.672	0.09	0.088	0.09	0.097	0.098	0.102	1.457	0.234	0.296	0.735	0.706	0.682	0.093	0.092	0.093	0.093	0.095	0.101	0.101	0.096	0.092	0.823	1.061	0.671	0.089	0.089	0.091	0.09	0.107	0.092	0.09	0.091	0.093	0.775	0.805	0.708
Raw Data (595)	15.28	0.094	0.091	0.09	0.094	0.095	0.099	0.669	0.865	0.676	0.14	0.146	0.13	0.09	0.089	0.09	0.097	0.098	0.101	0.163	0.249	0.199	0.701	0.822	0.702	0.094	0.093	0.095	0.096	0.095	0.093	0.113	0.097	0.111	0.722	0.783	0.678	0.089	0.09	0.092	0.09	0.108	0.093	0.091	0.093	0.093	0.674	0.872	0.706
Raw Data (595)	15.42	0.093	0.092	0.089	0.093	0.094	0.098	1.109	1.336	1.313	0.14	0.197	0.266	0.09	0.09	0.089	0.097	0.098	0.099	1.264	0.253	0.208	0.682	0.7	0.69	0.093	0.092	0.093	0.093	0.092	0.092	0.099	0.094	0.092	0.993	0.708	0.672	0.089	0.09	0.09	0.09	0.107	0.092	0.095	0.092	0.091	0.99	0.708	0.8
Raw Data (595)	15.56	0.093	0.09	0.089	0.093	0.095	0.099	0.725	0.922	0.704	0.142	0.456	1.37	0.09	0.088	0.093	0.096	0.098	0.099	0.177	0.276	0.484	0.659	0.786	0.688	0.093	0.093	0.095	0.092	0.097	0.095	0.097	0.096	0.094	0.785	0.976	0.666	0.088	0.09	0.091	0.089	0.107	0.092	0.09	0.092	0.093	0.8	0.888	0.954
Raw Data (595)	15.69	0.093	0.09	0.088	0.094	0.095	0.098	0.772	0.966	0.715	0.14	0.143	0.173	0.09	0.088	0.089	0.096	0.097	0.1	0.18	0.422	0.217	0.666	1.05	0.698	0.093	0.093	0.093	0.102	0.096	0.095	0.096	0.1	0.093	0.716	0.929	0.658	0.088	0.091	0.09	0.09	0.107	0.092	0.09	0.091	0.093	1.084	0.752	1.023
Raw Data (595)	15.83	0.093	0.09	0.088	0.093	0.095	0.098	1.403	1.016	0.786	0.145	0.153	1.39	0.09	0.087	0.09	0.097	0.098	0.099	0.198	0.975	0.223	0.68	0.771	0.673	0.093	0.094	0.095	0.093	0.096	0.092	0.106	0.117	0.093	0.724	0.767	0.667	0.089	0.09	0.091	0.09	0.107	0.092	0.092	0.093	0.092	0.905	0.761	0.781
Raw Data (595)	15.97	0.093	0.09	0.089	0.093	0.095	0.098	0.823	0.946	0.734	0.144	0.158	1.07	0.09	0.088	0.089	0.096	0.099	0.099	0.196	0.314	0.291	0.663	0.732	0.655	0.094	0.091	0.093	0.141	0.096	0.092	0.098	0.11	0.094	0.698	0.686	0.765	0.108	0.089	0.09	0.09	0.108	0.091	0.093	0.092	0.093	0.739	0.753	0.845
Raw Data (595)	16.11	0.093	0.09	0.089	0.093	0.096	0.099	0.714	1.305	0.837	0.147	0.15	1.391	0.09	0.088	0.089	0.097	0.099	0.099	0.21	0.342	0.244	0.648	0.708	0.657	0.094	0.093	0.093	0.093	0.101	0.092	0.094	0.094	0.093	0.735	0.802	0.702	0.088	0.091	0.09	0.095	0.108	0.092	0.091	0.091	0.094	0.714	0.755	1.11
Raw Data (595)	16.25	0.093	0.096	0.088	0.093	0.094	0.099	0.796	0.986	0.772	0.649	0.15	0.694	0.089	0.089	0.09	0.097	0.098	0.099	0.212	0.357	0.266	0.721	0.728	0.663	0.092	0.092	0.092	0.093	0.095	0.093	0.095	0.098	0.231	0.718	0.75	0.696	0.088	0.089	0.091	0.089	0.106	0.092	0.089	0.092	0.094	0.71	0.758	0.795
Raw Data (595)	16.39	0.092	0.09	0.089	0.093	0.094	0.099	0.81	1.009	0.778	0.239	0.164	1.079	0.089	0.087	0.089	0.096	0.099	0.099	0.223	0.359	0.272	0.724	0.745	0.667	0.096	0.092	0.094	0.093	0.092	0.093	0.104	0.121	0.093	0.748	0.74	0.715	0.088	0.09	0.09	0.09	0.107	0.091	0.096	0.091	0.091	0.719	0.868	0.687
Raw Data (595)	16.53	0.093	0.09	0.089	0.093	0.095	0.098	1.171	0.897	0.778	0.356	0.152	0.19	0.092	0.088	0.089	0.096	0.098	0.099	0.405	0.435	0.276	0.681	0.778	0.643	0.093	0.091	0.095	0.095	0.095	0.091	0.096	0.098	0.094	0.962	0.728	0.716	0.088	0.095	0.09	0.089	0.107	0.092	0.089	0.091	0.092	0.774	0.954	0.786
Raw Data (595)	16.67	0.093	0.09	0.089	0.094	0.094	0.098	0.846	0.965	0.793	0.157	0.151	0.148	0.089	0.087	0.089	0.096	0.098	0.099	0.233	0.374	0.308	0.707	0.764	0.653	0.092	0.091	0.095	0.093	0.097	0.091	0.095	0.097	0.092	0.829	0.701	0.742	0.09	0.09	0.09	0.091	0.107	0.091	0.089	0.091	0.093	0.717	0.76	0.784
Raw Data (595)	16.81	0.093	0.092	0.088	0.094	0.095	0.098	0.911	0.989	0.805	0.161	0.161	0.152	0.089	0.088	0.089	0.095	0.098	0.099	0.251	0.573	0.305	0.701	0.669	0.668	0.092	0.094	0.09	0.093	0.093	0.091	0.098	0.096	0.095	0.707	0.786	0.763	0.088	0.09	0.09	0.091	0.108	0.092	0.092	0.091	0.092	0.8	0.826	0.82
Raw Data (595)	16.94	0.092	0.09	0.088	0.093	0.094	0.098	0.789	0.831	0.885	0.166	0.162	0.158	0.09	0.088	0.089	0.097	0.097	0.098	0.261	0.488	0.306	0.766	0.769	0.682	0.094	0.093	0.095	0.093	0.092	0.098	0.097	0.102	0.093	0.708	0.859	0.868	0.088	0.094	0.09	0.089	0.106	0.091	0.092	0.09	0.092	0.755	0.794	0.823
Raw Data (595)	17.08	0.093	0.089	0.089	0.1	0.094	0.099	0.745	0.942	0.786	0.162	0.165	0.158	0.09	0.088	0.089	0.096	0.098	0.098	0.318	0.479	0.342	0.671	0.804	0.695	0.092	0.091	0.094	0.093	0.093	0.092	0.093	0.096	0.093	1.067	0.953	0.9	0.088	0.094	0.09	0.091	0.108	0.091	0.092	0.091	0.102	0.824	0.989	0.796
Raw Data (595)	17.22	0.093	0.09	0.088	0.093	0.094	0.098	0.781	1.124	0.813	0.161	0.16	0.164	0.089	0.088	0.089	0.096	0.098	0.099	0.285	0.583	0.382	0.744	0.792	0.745	0.092	0.092	0.093	0.092	0.093	0.103	0.096	0.1	0.101	0.794	0.813	0.78	0.088	0.094	0.089	0.089	0.107	0.091	0.089	0.091	0.094	0.745	0.82	0.729
Raw Data (595)	17.36	0.098	0.09	0.088	0.093	0.095	0.098	0.834	1.022	0.85	0.163	0.169	0.166	0.09	0.088	0.089	0.096	0.098	0.098	0.309	0.486	0.527	0.668	0.855	1.04	0.093	0.092	0.094	0.095	0.093	0.092	0.114	0.095	0.093	0.763	0.735	0.755	0.088	0.09	0.09	0.09	0.107	0.092	0.095	0.09	0.091	0.962	0.746	0.8
Raw Data (595)	17.5	0.093	0.09	0.089	0.098	0.095	0.098	0.859	1.019	0.855	0.166	0.903	0.168	0.09	0.088	0.092	0.097	0.097	0.099	0.855	0.552	0.391	0.694	0.75	1.321	0.093	0.091	0.093	0.125	0.096	0.091	0.097	0.102	0.094	0.883	0.788	0.706	0.089	0.089	0.089	0.09	0.106	0.091	0.09	0.091	0.093	0.704	0.931	0.794
Raw Data (595)	17.64	0.094	0.093	0.089	0.093	0.095	0.099	0.892	0.953	0.889	0.165	0.951	0.168	0.089	0.088	0.089	0.097	0.097	0.099	0.41	0.575	0.746	0.694	0.926	1.385	0.093	0.092	0.095	0.096	0.092	0.092	0.1	0.105	0.098	0.726	0.725	0.704	0.101	0.089	0.089	0.09	0.107	0.092	0.091	0.092	0.092	0.769	0.741	0.861
Raw Data (595)	17.78	0.093	0.09	0.089	0.094	0.095	0.099	1.036	0.896	0.891	0.165	0.172	0.169	0.089	0.088	0.09	0.096	0.098	0.098	0.369	0.581	0.405	0.68	0.747	0.675	0.092	0.092	0.095	0.092	0.142	0.092	0.101	0.099	0.096	0.69	0.717	0.773	0.088	0.093	0.089	0.089	0.107	0.091	0.089	0.091	0.093	0.889	0.8	0.755
Raw Data (595)	17.92	0.092	0.09	0.089	0.092	0.095	0.098	0.987	1.056	0.903	0.17	0.343	0.171	0.089	0.087	0.092	0.096	0.097	0.098	0.625	0.516	0.436	0.684	0.856	1.211	0.093	0.092	0.089	0.134	0.092	0.091	0.095	0.1	0.092	0.838	0.695	1.242	0.088	0.093	0.089	0.089	0.107	0.091	0.09	0.09	0.093	0.944	0.688	0.9
Raw Data (595)	18.06	0.093	0.089	0.089	0.093	0.094	0.098	1.009	0.934	0.908	0.706	0.181	0.172	0.089	0.087	0.089	0.096	0.098	0.098	0.459	0.548	0.727	0.66	0.868	0.687	0.092	0.091	0.089	0.1	0.105	0.1	0.099	0.098	0.094	0.763	0.74	1.102	0.089	0.092	0.088	0.089	0.108	0.093	0.09	0.092	0.093	0.966	0.751	0.863
Raw Data (595)	18.19	0.092	0.089	0.088	0.092	0.094	0.096	0.97	0.934	0.998	0.17	0.182	0.178	0.091	0.087	0.092	0.095	0.097	0.097	0.568	0.566	0.487	0.718	0.908	0.682	0.091	0.091	0.089	0.096	0.092	0.094	0.097	0.099	0.096	0.734	0.899	0.855	0.099	0.089	0.088	0.088	0.112	0.091	0.09	0.089	0.091	0.72	0.812	1.197
Raw Data (595)	18.33	0.093	0.092	0.089	0.097	0.094	0.098	1.074	0.883	0.916	0.609	0.197	0.174	0.093	0.088	0.098	0.097	0.097	0.099	0.72	0.632	0.464	0.686	0.788	0.672	0.092	0.092	0.09	0.093	0.101	0.091	0.097	0.106	0.123	0.757	0.817	0.754	0.088	0.091	0.089	0.09	0.108	0.091	0.092	0.092	0.091	0.794	0.842	0.775
Raw Data (595)	18.47	0.092	0.091	0.088	0.092	0.094	0.098	1.055	0.929	0.916	0.176	0.753	0.178	0.09	0.087	0.098	0.095	0.097	0.098	0.493	0.539	0.488	0.685	0.775	0.686	0.092	0.093	0.089	0.093	0.107	0.095	0.098	0.108	0.096	0.927	0.791	0.693	0.088	0.092	0.088	0.089	0.108	0.09	0.089	0.09	0.091	0.773	0.78	0.764
Raw Data (595)	18.61	0.093	0.092	0.088	0.092	0.094	0.098	1.097	0.934	0.973	0.181	0.189	0.182	0.089	0.087	0.095	0.095	0.096	0.097	0.547	0.552	0.497	0.656	0.765	0.691	0.092	0.091	0.092	0.092	0.092	0.093	0.1	0.098	0.097	0.744	0.9	0.798	0.088	0.089	0.089	0.089	0.128	0.091	0.089	0.089	0.091	0.856	0.702	0.767
Raw Data (595)	18.75	0.092	0.091	0.088	0.095	0.094	0.098	0.964	0.883	0.916	0.182	0.195	0.238	0.089	0.088	0.09	0.095	0.098	0.097	0.755	0.595	0.867	0.707	0.844	0.785	0.092	0.091	0.09	0.093	0.092	0.091	0.097	0.102	0.094	0.793	0.913	0.864	0.089	0.089	0.089	0.088	0.108	0.091	0.089	0.092	0.098	0.818	0.947	0.786
Raw Data (595)	18.89	0.093	0.091	0.088	0.097	0.094	0.098	1.083	0.918	0.943	0.186	0.204	0.185	0.089	0.091	0.092	0.096	0.097	0.097	0.62	0.706	0.562	0.737	0.705	0.755	0.092	0.091	0.089	0.122	0.092	0.093	0.097	0.122	0.102	1.03	0.905	1.061	0.088	0.093	0.088	0.089	0.12	0.091	0.088	0.09	0.091	0.791	0.793	1.327
Raw Data (595)	19.03	0.093	0.091	0.088	0.092	0.094	0.097	1.122	0.961	0.978	0.321	0.297	0.191	0.089	0.087	0.09	0.094	0.096	0.097	0.557	0.573	0.94	0.705	0.671	0.685	0.091	0.091	0.089	0.093	0.094	0.094	0.097	0.113	0.095	0.801	0.777	1.029	0.087	0.089	0.089	0.095	0.107	0.09	0.089	0.093	0.092	0.928	0.876	0.782
Raw Data (595)	19.17	0.094	0.091	0.088	0.094	0.095	0.098	1.021	0.956	0.964	0.201	0.224	0.192	0.089	0.09	0.089	0.096	0.097	0.098	0.675	0.777	0.573	0.734	0.747	0.694	0.092	0.092	0.09	0.094	0.287	0.091	0.1	0.128	0.097	0.925	0.809	0.752	0.087	0.089	0.089	0.089	0.107	0.091	0.09	0.091	0.09	0.799	0.891	0.775
Raw Data (595)	19.31	0.093	0.089	0.088	0.099	0.094	0.098	0.955	0.917	0.965	0.213	0.234	0.201	0.091	0.088	0.09	0.095	0.097	0.098	0.566	0.805	0.707	0.696	0.687	0.661	0.092	0.092	0.09	0.093	0.1	0.1	0.1	0.121	0.097	0.866	0.773	0.906	0.088	0.095	0.089	0.089	0.111	0.093	0.089	0.09	0.09	0.768	0.813	0.89
Raw Data (595)	19.44	0.093	0.09	0.088	0.092	0.094	0.097	0.92	0.935	1.008	0.206	0.235	0.203	0.089	0.088	0.089	0.095	0.097	0.097	0.696	0.937	0.607	1.073	0.811	0.769	0.092	0.091	0.089	0.093	0.255	0.093	0.097	0.104	0.105	0.842	0.815	0.875	0.089	0.093	0.089	0.09	0.114	0.091	0.09	0.09	0.091	0.793	0.769	1.006
Raw Data (595)	19.58	0.093	0.09	0.088	0.092	0.094	0.097	0.983	0.935	1	0.204	0.248	0.2	0.089	0.087	0.09	0.095	0.096	0.1	0.572	0.585	0.609	0.789	0.738	0.809	0.092	0.092	0.09	0.093	0.093	0.295	0.099	0.106	0.099	0.907	0.779	0.974	0.088	0.091	0.093	0.089	0.113	0.093	0.088	0.091	0.09	0.906	0.875	0.782
Raw Data (595)	19.72	0.093	0.09	0.088	0.092	0.093	0.098	0.999	0.973	0.977	0.217	0.25	0.207	0.089	0.088	0.089	0.094	0.096	0.1	0.591	0.594	0.593	0.741	0.72	0.672	0.092	0.093	0.09	0.099	0.103	0.094	0.153	0.132	0.095	0.862	0.999	1.09	0.09	0.094	0.096	0.09	0.107	0.091	0.094	0.091	0.094	0.864	0.722	0.766
Raw Data (595)	19.86	0.092	0.089	0.088	0.101	0.094	0.097	0.996	0.963	0.989	0.22	0.246	0.209	0.089	0.089	0.091	0.095	0.096	0.097	0.585	0.648	0.573	0.735	0.726	1.104	0.091	0.091	0.088	0.094	0.092	0.163	0.099	0.098	0.127	0.75	0.767	0.749	0.088	0.09	0.088	0.088	0.107	0.092	0.094	0.091	0.095	0.803	0.681	0.827
Raw Data (595)	20	0.093	0.089	0.088	0.093	0.094	0.097	1.003	0.944	1.004	0.227	0.285	0.216	0.089	0.088	0.089	0.095	0.097	0.097	0.691	0.763	0.554	0.732	0.67	1.565	0.092	0.091	0.089	0.105	0.097	0.094	0.102	0.103	0.104	0.826	0.768	1.057	0.088	0.088	0.088	0.089	0.106	0.092	0.09	0.09	0.092	0.924	0.748	0.786
Raw Data (595)	20.14	0.092	0.089	0.088	0.092	0.094	0.097	0.985	0.943	1.021	0.239	0.278	0.223	0.089	0.092	0.093	0.095	0.097	0.097	0.711	0.754	0.756	0.78	0.655	1.486	0.092	0.091	0.09	0.097	0.25	0.135	0.103	0.161	0.11	0.952	1.03	0.785	0.088	0.091	0.089	0.089	0.106	0.09	0.089	0.09	0.091	0.896	0.785	0.804
Raw Data (595)	20.28	0.092	0.09	0.088	0.092	0.094	0.097	1	0.967	1.005	0.235	0.286	0.221	0.089	0.087	0.089	0.095	0.096	0.097	0.563	0.67	0.656	0.678	0.737	0.774	0.092	0.091	0.089	0.093	0.093	0.094	0.118	0.102	0.097	0.869	0.808	0.746	0.088	0.09	0.089	0.09	0.121	0.091	0.09	0.09	0.093	0.878	1.017	0.751
Raw Data (595)	20.42	0.093	0.089	0.088	0.092	0.094	0.098	0.975	0.96	1.012	0.257	0.273	0.248	0.089	0.088	0.089	0.095	0.096	0.097	0.595	0.644	0.693	0.906	0.926	0.693	0.092	0.091	0.089	0.093	0.159	0.109	0.117	0.108	0.1	0.785	0.772	0.818	0.088	0.089	0.088	0.089	0.123	0.093	0.089	0.089	0.09	0.988	0.704	0.878
Raw Data (595)	20.56	0.092	0.09	0.088	0.092	0.093	0.097	0.964	0.964	0.999	0.249	0.289	0.231	0.089	0.088	0.089	0.095	0.097	0.097	0.574	0.719	0.63	0.746	0.78	0.687	0.092	0.091	0.089	0.1	0.096	0.093	0.109	0.103	0.099	0.86	0.755	0.811	0.088	0.091	0.088	0.089	0.11	0.094	0.087	0.091	0.093	0.744	0.718	0.805
Raw Data (595)	20.69	0.093	0.09	0.088	0.093	0.094	0.098	0.997	0.955	1.021	0.259	0.883	0.249	0.088	0.087	0.09	0.096	0.096	0.098	0.649	0.748	0.581	1.066	0.722	0.683	0.092	0.091	0.089	0.099	0.097	0.096	0.104	0.119	0.099	0.776	0.875	0.97	0.089	0.089	0.089	0.091	0.107	0.091	0.089	0.091	0.092	0.819	0.766	0.895
Raw Data (595)	20.83	0.091	0.089	0.088	0.091	0.093	0.095	0.98	0.972	1.006	0.262	0.281	0.327	0.088	0.087	0.088	0.094	0.096	0.096	0.624	0.632	0.624	0.792	0.816	0.701	0.091	0.09	0.09	0.226	0.095	0.329	0.107	0.105	0.115	0.831	0.981	0.96	0.087	0.093	0.094	0.087	0.121	0.091	0.088	0.092	0.09	0.766	0.731	0.837
Raw Data (595)	20.97	0.092	0.089	0.088	0.092	0.093	0.097	1	0.957	1.014	0.28	0.311	0.248	0.088	0.087	0.089	0.095	0.096	0.097	0.64	0.665	0.58	0.77	0.678	0.689	0.091	0.091	0.089	0.101	0.372	0.118	0.112	0.344	0.234	0.737	0.834	0.778	0.12	0.092	0.091	0.089	0.107	0.092	0.089	0.091	0.091	0.835	0.888	0.876
Raw Data (595)	21.11	0.093	0.09	0.088	0.092	0.093	0.097	0.974	0.997	1.025	0.275	0.508	0.252	0.089	0.087	0.089	0.096	0.096	0.097	0.601	0.733	0.764	0.911	0.688	1.025	0.092	0.091	0.089	0.101	0.103	0.113	0.627	0.111	0.11	0.941	0.886	0.927	0.088	0.089	0.088	0.088	0.118	0.09	0.088	0.09	0.095	0.959	0.789	0.835
Raw Data (595)	21.25	0.093	0.089	0.088	0.092	0.093	0.097	0.995	0.967	1.01	0.302	0.387	0.297	0.089	0.087	0.089	0.094	0.097	0.097	0.611	0.695	0.812	0.769	0.752	0.719	0.091	0.092	0.089	0.102	0.095	0.108	0.107	0.112	0.102	0.748	0.818	0.887	0.088	0.092	0.088	0.089	0.108	0.09	0.092	0.091	0.09	0.814	0.782	0.789
Raw Data (595)	21.39	0.098	0.09	0.088	0.092	0.093	0.097	1.027	0.995	1.025	0.609	0.377	0.276	0.089	0.087	0.09	0.095	0.095	0.095	0.753	0.719	0.619	0.696	0.763	0.689	0.091	0.09	0.088	0.099	0.094	0.29	0.313	0.112	0.157	0.964	0.83	0.866	0.088	0.09	0.088	0.088	0.11	0.091	0.088	0.089	0.091	0.783	0.91	0.902
Raw Data (595)	21.53	0.092	0.089	0.088	0.091	0.093	0.097	1.012	0.967	1.016	0.353	0.485	0.274	0.09	0.087	0.089	0.094	0.096	0.096	0.659	0.661	0.604	0.805	0.893	1.419	0.091	0.09	0.089	0.159	0.105	0.097	1.337	0.116	0.131	0.983	1.075	1.001	0.104	0.097	0.088	0.088	0.112	0.091	0.092	0.093	0.092	1.224	0.792	0.891
Raw Data (595)	21.67	0.092	0.089	0.088	0.092	0.093	0.096	0.992	0.973	1.01	0.311	0.358	0.286	0.09	0.087	0.089	0.095	0.096	0.097	0.669	0.727	0.617	0.714	0.997	1.084	0.091	0.091	0.089	0.099	0.098	0.112	0.125	0.472	0.326	0.739	0.779	0.89	0.088	0.09	0.092	0.089	0.12	0.092	0.088	0.091	0.092	0.735	0.725	0.911
Raw Data (595)	21.81	0.092	0.089	0.088	0.092	0.093	0.097	1.002	0.993	1.012	0.379	0.343	0.292	0.089	0.09	0.089	0.095	0.096	0.097	0.662	0.696	0.701	0.89	0.698	0.685	0.092	0.091	0.089	0.099	0.098	0.122	0.121	0.128	0.107	0.741	1.106	0.818	0.09	0.092	0.094	0.089	0.111	0.092	0.09	0.09	0.102	0.776	0.844	0.908
Raw Data (595)	21.94	0.098	0.089	0.088	0.092	0.093	0.097	1.026	1.003	1.025	0.372	0.428	0.303	0.089	0.09	0.089	0.095	0.096	0.097	0.636	0.757	0.827	0.795	0.693	0.7	0.092	0.091	0.089	0.244	0.1	0.102	0.175	0.123	0.11	0.767	0.91	1.148	0.088	0.092	0.088	0.088	0.108	0.091	0.092	0.09	0.091	0.922	0.861	1.073
Raw Data (595)	22.08	0.092	0.091	0.088	0.092	0.094	0.097	1.021	0.971	1.024	0.373	0.369	0.325	0.089	0.087	0.088	0.095	0.095	0.096	0.681	0.741	0.989	0.855	0.716	0.808	0.091	0.09	0.088	0.136	0.101	0.102	0.386	0.45	0.116	0.849	0.839	0.862	0.088	0.091	0.087	0.089	0.105	0.091	0.088	0.09	0.09	0.776	0.778	0.884
Raw Data (595)	22.22	0.092	0.089	0.087	0.092	0.093	0.097	1.014	0.978	1.021	0.409	0.714	0.319	0.088	0.087	0.09	0.095	0.095	0.096	0.684	0.772	0.967	0.802	0.653	0.694	0.091	0.09	0.088	0.253	0.117	0.195	0.255	0.129	0.14	0.761	1.019	0.902	0.088	0.09	0.088	0.089	0.123	0.091	0.088	0.089	0.091	0.826	0.789	0.758
Raw Data (595)	22.36	0.098	0.089	0.088	0.092	0.093	0.097	1.016	1.027	1.017	0.409	0.63	0.36	0.088	0.088	0.093	0.095	0.095	0.096	0.647	0.716	0.694	0.919	0.879	1.601	0.091	0.09	0.088	0.191	0.107	0.103	0.129	0.13	0.122	0.766	0.965	0.834	0.087	0.091	0.087	0.088	0.12	0.09	0.088	0.094	0.091	0.735	0.722	0.783
Raw Data (595)	22.5	0.092	0.089	0.088	0.091	0.094	0.097	1.01	1.051	1.02	0.534	0.481	0.331	0.089	0.089	0.088	0.095	0.095	0.096	0.743	0.649	0.667	0.98	0.725	1.202	0.091	0.091	0.089	0.1	0.143	0.105	1.509	0.147	0.12	0.765	0.964	0.875	0.088	0.089	0.088	0.088	0.114	0.09	0.089	0.091	0.092	0.793	0.772	0.914
Raw Data (595)	22.64	0.092	0.089	0.088	0.092	0.093	0.096	1.096	1.114	1.032	0.438	0.528	0.378	0.088	0.087	0.089	0.094	0.096	0.096	0.662	0.818	0.814	0.814	0.746	1.566	0.091	0.09	0.089	0.109	0.135	0.221	0.155	0.14	0.493	0.788	0.858	0.883	0.087	0.088	0.088	0.089	0.11	0.091	0.091	0.092	0.092	0.888	0.852	0.855
Raw Data (595)	22.78	0.1	0.089	0.088	0.092	0.094	0.096	1.084	0.971	1.042	0.406	0.486	0.373	0.089	0.091	0.089	0.095	0.096	0.097	0.782	0.738	0.625	0.732	0.771	1.639	0.091	0.091	0.089	0.128	0.106	0.104	0.463	0.154	0.731	0.756	0.859	0.877	0.088	0.092	0.088	0.09	0.119	0.091	0.093	0.09	0.093	0.742	0.846	1.003
Raw Data (595)	22.92	0.093	0.089	0.087	0.092	0.093	0.096	1.057	1.052	1.058	0.434	0.444	0.541	0.088	0.087	0.09	0.094	0.095	0.095	0.905	0.738	0.771	0.779	0.688	1.848	0.091	0.091	0.088	0.109	0.21	0.151	1.743	0.645	0.132	0.753	0.914	0.864	0.088	0.09	0.088	0.088	0.108	0.093	0.089	0.092	0.091	0.77	0.691	0.782
Raw Data (595)	23.06	0.092	0.089	0.087	0.091	0.093	0.096	1.07	1.047	1.031	0.49	0.448	0.632	0.088	0.088	0.088	0.095	0.096	0.096	0.708	0.628	0.629	0.822	0.715	1.524	0.091	0.09	0.089	0.11	0.185	0.108	0.152	0.592	0.131	0.773	0.875	0.783	0.092	0.09	0.089	0.089	0.115	0.09	0.141	0.091	0.091	0.805	0.815	1.055
Raw Data (595)	23.19	0.09	0.087	0.088	0.091	0.093	0.094	1.125	1.018	1.083	0.434	0.482	0.44	0.089	0.087	0.089	0.093	0.094	0.096	0.787	0.688	0.67	0.799	0.796	0.719	0.09	0.09	0.091	0.163	0.114	0.111	0.164	0.51	0.158	0.833	1.027	0.897	0.086	0.092	0.093	0.09	0.116	0.091	0.137	0.094	0.089	1.069	0.798	0.851
Raw Data (595)	23.33	0.093	0.089	0.087	0.092	0.093	0.096	1.033	1.061	1.031	0.47	0.46	0.414	0.092	0.087	0.088	0.095	0.095	0.097	0.818	0.649	0.726	0.805	0.768	1.227	0.091	0.091	0.089	0.183	0.446	0.175	0.883	0.196	0.14	0.782	0.971	0.778	0.088	0.09	0.088	0.089	0.12	0.092	0.089	0.093	0.091	0.795	0.793	0.823
Raw Data (595)	23.47	0.093	0.089	0.088	0.092	0.093	0.097	1.034	0.986	0.983	0.521	0.557	0.433	0.089	0.088	0.089	0.094	0.096	0.096	0.7	0.668	0.675	0.768	0.719	1.81	0.092	0.091	0.089	0.116	0.281	0.214	0.999	0.171	1.091	0.76	1.1	0.799	0.088	0.089	0.089	0.09	0.113	0.09	0.205	0.091	0.093	0.785	0.793	0.945
Raw Data (595)	23.61	0.092	0.092	0.088	0.092	0.093	0.097	1.058	1.205	1.035	0.472	0.472	0.434	0.088	0.088	0.088	0.095	0.096	0.098	0.63	0.727	0.764	0.846	0.732	1.34	0.092	0.092	0.089	0.173	0.122	0.175	0.184	0.184	0.158	0.778	0.757	0.839	0.087	0.089	0.089	0.089	0.108	0.092	0.12	0.091	0.091	0.788	0.785	1.059
Raw Data (595)	23.75	0.093	0.089	0.087	0.091	0.092	0.096	1.057	1.107	0.983	0.477	0.483	0.456	0.088	0.09	0.089	0.095	0.096	0.095	0.721	0.746	0.662	0.78	0.749	0.751	0.091	0.09	0.091	0.138	0.144	0.52	0.196	0.227	0.157	0.805	0.831	0.8	0.087	0.088	0.088	0.088	0.114	0.091	0.105	0.093	0.094	0.769	0.698	0.79
Raw Data (595)	23.89	0.093	0.089	0.088	0.093	0.093	0.097	1.021	0.963	0.978	0.562	0.545	0.468	0.088	0.088	0.088	0.095	0.095	0.095	0.689	0.727	0.652	0.809	0.7	1.577	0.091	0.091	0.089	0.123	0.12	0.276	0.223	0.217	0.161	0.725	0.848	0.815	0.088	0.088	0.088	0.089	0.122	0.091	0.175	0.096	0.091	0.779	0.833	0.845
Raw Data (595)	24.03	0.103	0.088	0.088	0.091	0.093	0.096	1.086	1.098	1	0.565	0.488	0.481	0.089	0.088	0.088	0.094	0.096	0.095	0.809	0.698	0.694	0.835	0.971	1.968	0.091	0.091	0.089	0.229	0.13	0.14	0.283	0.217	0.173	0.857	0.834	0.773	0.087	0.089	0.091	0.092	0.117	0.091	0.121	0.092	0.093	0.766	0.793	0.933
Raw Data (595)	24.17	0.092	0.089	0.089	0.092	0.092	0.097	0.998	1.018	0.991	0.545	0.574	0.511	0.088	0.089	0.089	0.094	0.096	0.095	0.691	0.675	0.749	0.771	0.628	0.717	0.091	0.092	0.089	0.392	0.135	0.351	1.402	0.234	0.195	1.259	1.047	0.82	0.088	0.089	0.092	0.09	0.108	0.092	0.105	0.106	0.092	0.987	0.812	0.816
Raw Data (595)	24.31	0.092	0.091	0.088	0.091	0.093	0.097	1.007	0.982	1.001	0.596	0.525	0.509	0.089	0.087	0.09	0.094	0.095	0.095	0.953	0.888	0.767	0.774	0.827	0.707	0.091	0.091	0.089	0.32	0.148	0.146	0.243	0.25	0.186	0.763	0.978	0.762	0.088	0.095	0.088	0.09	0.122	0.091	0.119	0.092	0.094	0.848	0.885	0.825
Raw Data (595)	24.44	0.091	0.089	0.088	0.091	0.092	0.095	1.029	1.04	0.983	0.571	0.504	0.547	0.093	0.088	0.089	0.094	0.096	0.096	0.635	0.683	0.637	0.838	0.737	1.444	0.092	0.09	0.088	0.393	0.389	0.142	0.242	0.256	0.208	0.782	0.978	0.795	0.087	0.092	0.088	0.088	0.12	0.095	0.09	0.091	0.09	0.843	0.826	1.006
Raw Data (595)	24.58	0.092	0.088	0.088	0.091	0.093	0.095	0.994	1.02	0.983	0.569	0.49	0.551	0.088	0.088	0.088	0.093	0.096	0.095	0.74	0.678	0.721	0.79	1.047	1.619	0.09	0.09	0.088	0.272	0.145	0.171	0.291	0.288	0.205	0.776	0.819	0.801	0.094	0.089	0.087	0.091	0.112	0.094	0.124	0.091	0.104	0.797	0.833	0.91
Raw Data (595)	24.72	0.098	0.089	0.087	0.091	0.092	0.096	1.019	1.234	0.966	0.564	0.554	0.558	0.088	0.087	0.088	0.095	0.095	0.095	0.7	0.734	0.717	0.862	0.748	0.754	0.091	0.091	0.089	0.166	0.153	0.214	0.507	0.731	0.274	0.776	0.8	0.778	0.087	0.088	0.096	0.088	0.109	0.097	0.149	0.093	0.092	0.944	0.801	0.858
Raw Data (595)	24.86	0.091	0.088	0.087	0.091	0.092	0.096	0.997	0.948	0.984	0.567	0.601	0.584	0.088	0.087	0.089	0.094	0.095	0.095	0.835	0.731	0.732	0.765	0.797	0.835	0.091	0.09	0.089	0.483	0.16	0.505	0.275	0.3	0.237	0.814	0.818	0.749	0.087	0.088	0.088	0.092	0.117	0.093	0.173	0.095	0.093	0.841	0.858	0.765
Raw Data (595)	25	0.092	0.092	0.088	0.092	0.093	0.096	1.001	0.947	0.989	0.582	0.527	0.659	0.088	0.09	0.088	0.094	0.096	0.095	0.79	0.694	0.7	0.811	0.772	0.735	0.091	0.091	0.089	0.422	0.175	0.2	0.321	0.324	0.255	0.829	0.803	0.859	0.087	0.088	0.094	0.096	0.113	0.092	0.092	0.097	0.09	0.844	0.88	0.846
Raw Data (595)	25.14	0.102	0.088	0.088	0.091	0.092	0.095	0.991	1.132	0.974	0.644	0.664	0.749	0.088	0.088	0.089	0.093	0.095	0.096	0.787	0.642	0.647	0.759	0.729	0.731	0.091	0.089	0.088	0.199	0.336	0.194	0.394	0.332	0.276	0.813	0.822	0.793	0.087	0.091	0.091	0.089	0.141	0.092	0.09	0.117	0.093	0.819	0.841	0.888
Raw Data (595)	25.28	0.093	0.089	0.088	0.091	0.093	0.097	0.972	0.97	0.967	0.652	0.651	0.605	0.089	0.088	0.09	0.094	0.096	0.096	0.622	0.695	0.653	0.728	0.758	0.749	0.091	0.09	0.089	0.235	0.204	0.223	0.371	0.351	0.274	0.823	0.816	0.851	0.088	0.095	0.088	0.09	0.106	0.093	0.095	0.093	0.095	0.803	0.887	0.796
Raw Data (595)	25.42	0.091	0.088	0.088	0.098	0.092	0.095	0.995	0.928	0.989	0.695	0.672	0.68	0.09	0.09	0.09	0.093	0.096	0.094	0.608	0.823	0.754	0.797	0.782	0.743	0.089	0.092	0.093	0.231	0.201	0.209	0.345	0.399	0.301	0.889	0.845	0.792	0.087	0.089	0.088	0.09	0.109	0.092	0.098	0.095	0.092	0.968	0.797	0.949
Raw Data (595)	25.56	0.101	0.089	0.087	0.091	0.094	0.097	1.379	1.202	0.949	0.822	0.573	0.652	0.088	0.088	0.089	0.094	0.095	0.095	0.636	0.751	0.607	0.813	0.835	0.723	0.092	0.091	0.092	0.321	0.414	0.334	0.375	0.367	0.309	0.829	0.823	0.823	0.088	0.093	0.098	0.097	0.149	0.094	0.093	0.094	0.093	0.999	0.818	0.923
Raw Data (595)	25.69	0.092	0.089	0.087	0.092	0.093	0.096	1.043	0.932	0.975	0.703	0.587	0.626	0.088	0.088	0.089	0.094	0.095	0.095	0.894	0.76	0.715	0.886	0.715	0.907	0.091	0.09	0.091	0.811	0.22	0.239	0.433	0.392	1.097	0.786	0.893	0.798	0.1	0.089	0.088	0.09	0.124	0.092	0.093	0.093	0.096	1.158	0.793	1.028
Raw Data (595)	25.83	0.092	0.089	0.088	0.092	0.093	0.096	0.978	1.04	0.96	0.628	0.706	0.655	0.088	0.087	0.089	0.094	0.094	0.096	0.733	0.671	0.717	0.781	0.772	0.745	0.09	0.089	0.09	0.253	0.252	0.268	0.434	0.433	0.359	0.812	0.826	0.829	0.111	0.089	0.088	0.099	0.11	0.092	0.374	0.102	0.109	1.269	0.842	1.011
Raw Data (595)	25.97	0.095	0.089	0.088	0.092	0.092	0.096	0.95	0.923	0.966	0.674	0.609	0.674	0.089	0.087	0.089	0.094	0.095	0.095	0.662	0.827	0.749	0.797	0.737	0.742	0.091	0.091	0.09	0.306	0.27	0.282	0.449	0.916	0.935	0.798	0.856	0.801	0.087	0.088	0.088	0.089	0.114	0.096	0.098	0.093	0.09	1.393	0.839	0.986
Raw Data (595)	26.11	0.098	0.089	0.087	0.09	0.092	0.095	0.982	0.907	0.954	0.643	0.636	0.621	0.088	0.086	0.09	0.093	0.094	0.095	0.905	0.807	0.684	0.838	0.707	0.75	0.09	0.09	0.09	0.305	0.255	0.269	0.728	0.803	0.404	0.792	0.83	0.882	0.094	0.089	0.088	0.089	0.136	0.093	0.092	0.096	0.092	1.157	0.811	0.922
Raw Data (595)	26.25	0.101	0.09	0.088	0.092	0.093	0.096	0.961	0.94	0.981	0.697	0.604	0.68	0.092	0.087	0.089	0.095	0.095	0.095	0.789	0.69	0.755	1.01	0.706	0.749	0.091	0.09	0.089	0.335	1.023	0.302	0.534	0.518	0.414	0.809	0.839	0.791	0.088	0.088	0.088	0.095	0.117	0.094	0.272	0.093	0.093	0.912	0.796	0.97
Raw Data (595)	26.39	0.098	0.089	0.088	0.091	0.093	0.096	1.121	1.349	0.956	0.647	0.644	0.665	0.089	0.089	0.089	0.094	0.094	0.095	0.804	0.703	0.752	0.82	0.781	0.83	0.091	0.091	0.091	0.363	0.314	0.413	0.731	0.487	0.439	0.865	0.849	0.778	0.088	0.089	0.089	0.09	0.109	0.095	0.094	0.093	0.093	0.868	0.815	0.907
Raw Data (595)	26.53	0.092	0.088	0.088	0.091	0.093	0.096	0.965	0.93	0.934	0.694	0.658	0.682	0.088	0.087	0.089	0.093	0.095	0.095	0.699	0.723	0.699	0.881	0.752	0.736	0.091	0.09	0.09	0.362	0.77	0.69	0.515	0.512	0.429	0.822	0.83	0.826	0.088	0.088	0.091	0.091	0.115	0.097	0.206	0.093	0.128	0.826	0.888	1.099
Raw Data (595)	26.67	0.102	0.089	0.089	0.091	0.092	0.096	0.96	0.891	0.948	0.698	0.617	0.676	0.09	0.087	0.088	0.094	0.095	0.095	0.759	0.711	0.712	0.835	0.943	0.747	0.091	0.09	0.089	0.362	0.643	0.356	0.51	0.835	0.434	0.773	0.807	0.817	0.087	0.087	0.088	0.09	0.142	0.103	0.125	0.092	0.218	0.804	1.018	1
Raw Data (595)	26.81	0.091	0.089	0.087	0.091	0.091	0.096	1.648	1.231	0.95	0.697	0.652	0.663	0.089	0.087	0.088	0.093	0.094	0.094	0.816	0.733	0.725	0.865	0.823	0.741	0.091	0.089	0.089	0.383	0.79	0.379	0.58	0.552	0.486	0.752	0.863	0.796	0.087	0.088	0.092	0.091	0.127	0.117	0.165	0.092	0.094	0.843	0.983	0.829
Raw Data (595)	26.94	0.091	0.088	0.087	0.091	0.092	0.095	1.076	0.926	0.937	0.708	0.701	0.688	0.088	0.089	0.087	0.093	0.094	0.094	0.841	0.674	0.673	0.806	0.884	0.741	0.09	0.09	0.089	0.497	0.405	0.373	0.633	0.584	0.605	0.816	0.818	0.815	0.088	0.089	0.088	0.089	0.131	0.098	0.328	0.098	0.101	0.832	0.95	1.1
Raw Data (595)	27.08	0.09	0.087	0.088	0.091	0.092	0.094	0.964	0.907	0.948	0.718	0.639	0.768	0.088	0.088	0.088	0.093	0.094	0.096	0.858	0.732	0.738	0.942	0.781	0.742	0.089	0.088	0.094	0.459	0.379	0.404	0.52	0.647	0.506	0.742	0.812	0.809	0.087	0.088	0.088	0.093	0.144	0.097	0.125	0.094	0.169	0.826	0.915	0.973
Raw Data (595)	27.22	0.091	0.089	0.088	0.091	0.092	0.095	0.94	0.891	1.045	0.688	0.67	0.689	0.088	0.087	0.088	0.093	0.094	0.094	0.674	0.826	0.744	0.82	0.899	0.761	0.092	0.091	0.088	0.48	0.399	0.417	0.713	0.607	0.541	0.793	0.839	0.814	0.087	0.088	0.088	0.092	0.115	0.097	0.196	0.098	0.104	0.842	0.861	1.044
Raw Data (595)	27.36	0.093	0.089	0.088	0.091	0.092	0.096	0.951	0.873	1.321	0.721	0.622	0.705	0.088	0.087	0.089	0.093	0.094	0.095	0.683	0.652	0.752	0.906	0.781	0.822	0.09	0.09	0.089	0.495	0.417	0.44	0.623	0.586	0.527	0.848	0.84	0.916	0.087	0.088	0.088	0.09	0.108	0.096	0.121	0.094	0.454	0.957	0.864	0.935
Raw Data (595)	27.5	0.099	0.088	0.087	0.091	0.092	0.095	0.945	0.924	0.932	0.727	0.7	0.705	0.088	0.089	0.088	0.093	0.094	0.095	0.637	0.822	0.735	0.835	0.871	0.751	0.09	0.09	0.088	0.516	0.436	0.468	0.53	0.649	0.549	0.789	0.839	0.834	0.106	0.088	0.088	0.094	0.115	0.096	0.208	0.094	0.129	0.958	0.987	0.891
Raw Data (595)	27.64	0.102	0.089	0.088	0.091	0.092	0.096	0.954	1.065	0.904	0.716	0.633	0.706	0.089	0.087	0.088	0.093	0.094	0.094	0.647	0.932	0.75	0.849	0.754	0.836	0.09	0.09	0.092	0.546	0.465	0.487	0.551	0.645	0.595	0.797	0.861	0.854	0.088	0.088	0.088	0.09	0.11	0.108	0.097	0.102	0.13	0.836	1.079	0.922
[truncated: 35 more columns]

## Sheet: S2-9.7.19
User: USER
Path: C:\Program Files (x86)\BMG\CLARIOstar\User\Data\
Test ID: 982
Test Name: MIC_plate3-ML
Date: 09/07/2019
Time: 14:40:07
Absorbance			Absorbance values are displayed as OD
Well Row		H	H	H	H	H	H	H	H	H	H	H	H	G	G	G	G	G	G	G	G	G	G	G	G	F	F	F	F	F	F	F	F	F	F	F	F	E	E	E	E	E	E	E	E	E	E	E	E
Well Col		10	11	12	7	8	9	4	5	6	1	2	3	10	11	12	7	8	9	4	5	6	1	2	3	10	11	12	7	8	9	4	5	6	1	2	3	10	11	12	7	8	9	4	5	6	1	2	3
Content	Time [h]	Sample X32	Sample X32	Sample X32	Sample X31	Sample X31	Sample X31	Sample X30	Sample X30	Sample X30	Sample X29	Sample X29	Sample X29	Sample X28	Sample X28	Sample X28	Sample X27	Sample X27	Sample X27	Sample X26	Sample X26	Sample X26	Sample X25	Sample X25	Sample X25	Sample X24	Sample X24	Sample X24	Sample X23	Sample X23	Sample X23	Sample X22	Sample X22	Sample X22	Sample X21	Sample X21	Sample X21	Sample X20	Sample X20	Sample X20	Sample X19	Sample X19	Sample X19	Sample X18	Sample X18	Sample X18	Sample X17	Sample X17	Sample X17
Raw Data (595)	0	0.101	0.104	0.103	0.105	0.103	0.104	0.105	0.111	0.106	0.108	0.106	0.107	0.102	0.102	0.104	0.11	0.107	0.105	0.106	0.106	0.107	0.108	0.107	0.106	0.106	0.103	0.104	0.105	0.104	0.105	0.108	0.109	0.104	0.105	0.119	0.106	0.11	0.105	0.106	0.107	0.106	0.105	0.11	0.11	0.107	0.104	0.109	0.109
Raw Data (595)	0.35	0.097	0.1	0.099	0.1	0.1	0.1	0.1	0.103	0.103	0.105	0.103	0.103	0.099	0.099	0.1	0.106	0.104	0.102	0.101	0.102	0.102	0.102	0.102	0.101	0.102	0.099	0.1	0.101	0.111	0.101	0.104	0.108	0.103	0.101	0.142	0.102	0.116	0.103	0.103	0.102	0.101	0.102	0.105	0.102	0.102	0.101	0.106	0.103
Raw Data (595)	0.69	0.096	0.098	0.098	0.099	0.098	0.098	0.112	0.102	0.102	0.114	0.113	0.115	0.097	0.097	0.098	0.108	0.103	0.104	0.101	0.102	0.105	0.104	0.112	0.114	0.1	0.097	0.098	0.1	0.1	0.1	0.102	0.105	0.102	0.101	0.113	0.099	0.103	0.101	0.101	0.103	0.109	0.101	0.1	0.1	0.107	0.099	0.104	0.101
Raw Data (595)	1.04	0.094	0.096	0.096	0.097	0.096	0.096	0.102	0.134	0.101	0.108	0.105	0.102	0.095	0.095	0.096	0.106	0.103	0.103	0.099	0.1	0.102	0.1	0.101	0.098	0.099	0.095	0.096	0.099	0.098	0.098	0.101	0.104	0.1	0.099	0.116	0.098	0.103	0.1	0.102	0.101	0.103	0.104	0.098	0.098	0.099	0.097	0.102	0.099
Raw Data (595)	1.39	0.092	0.095	0.095	0.096	0.095	0.095	0.107	0.104	0.114	0.11	0.107	0.105	0.094	0.094	0.096	0.111	0.101	0.103	0.101	0.113	0.117	0.102	0.101	0.101	0.098	0.095	0.096	0.099	0.098	0.098	0.101	0.104	0.099	0.099	0.111	0.097	0.103	0.101	0.1	0.101	0.101	0.099	0.098	0.098	0.164	0.097	0.101	0.1
Raw Data (595)	1.74	0.092	0.095	0.095	0.096	0.095	0.094	0.098	0.107	0.1	0.113	0.108	0.104	0.094	0.094	0.095	0.105	0.101	0.101	0.097	0.099	0.101	0.102	0.1	0.098	0.097	0.093	0.095	0.098	0.098	0.098	0.101	0.102	0.097	0.099	0.111	0.097	0.106	0.099	0.1	0.099	0.1	0.099	0.097	0.099	0.098	0.097	0.102	0.098
Raw Data (595)	2.08	0.092	0.094	0.094	0.095	0.094	0.094	0.097	0.1	0.1	0.118	0.108	0.11	0.092	0.093	0.094	0.105	0.099	0.099	0.102	0.1	0.099	0.106	0.11	0.114	0.096	0.093	0.095	0.098	0.097	0.098	0.1	0.104	0.097	0.099	0.117	0.102	0.102	0.099	0.101	0.099	0.098	0.141	0.099	0.098	0.1	0.098	0.101	0.099
Raw Data (595)	2.43	0.091	0.094	0.093	0.094	0.093	0.094	0.096	0.099	0.099	0.117	0.102	0.105	0.092	0.092	0.094	0.104	0.099	0.099	0.097	0.098	0.098	0.104	0.099	0.099	0.096	0.092	0.094	0.098	0.098	0.097	0.1	0.103	0.097	0.098	0.111	0.098	0.127	0.105	0.101	0.097	0.109	0.101	0.099	0.098	0.1	0.096	0.101	0.098
Raw Data (595)	2.78	0.091	0.093	0.093	0.094	0.093	0.092	0.095	0.099	0.099	0.115	0.103	0.106	0.091	0.092	0.093	0.103	0.099	0.097	0.114	0.098	0.098	0.103	0.1	0.098	0.095	0.092	0.093	0.098	0.096	0.097	0.098	0.102	0.096	0.098	0.11	0.097	0.1	0.099	0.099	0.097	0.098	0.097	0.1	0.099	0.1	0.096	0.1	0.097
Raw Data (595)	3.13	0.09	0.093	0.093	0.093	0.092	0.092	0.095	0.098	0.099	0.117	0.105	0.106	0.091	0.092	0.093	0.103	0.099	0.098	0.096	0.104	0.099	0.103	0.101	0.099	0.095	0.092	0.093	0.098	0.097	0.098	0.108	0.107	0.098	0.098	0.11	0.099	0.099	0.099	0.1	0.098	0.098	0.097	0.104	0.1	0.101	0.096	0.1	0.098
Raw Data (595)	3.47	0.09	0.092	0.093	0.093	0.093	0.092	0.096	0.097	0.098	0.116	0.107	0.106	0.091	0.091	0.093	0.104	0.099	0.097	0.096	0.096	0.097	0.103	0.099	0.099	0.095	0.091	0.092	0.097	0.097	0.098	0.1	0.101	0.097	0.099	0.11	0.096	0.1	0.099	0.099	0.097	0.096	0.097	0.102	0.102	0.103	0.095	0.1	0.097
Raw Data (595)	3.82	0.09	0.092	0.092	0.092	0.092	0.093	0.097	0.097	0.097	0.116	0.107	0.106	0.091	0.091	0.092	0.104	0.099	0.099	0.096	0.097	0.098	0.104	0.099	0.098	0.094	0.091	0.092	0.097	0.097	0.097	0.1	0.102	0.098	0.098	0.11	0.096	0.101	0.1	0.1	0.098	0.097	0.096	0.104	0.158	0.106	0.095	0.1	0.096
Raw Data (595)	4.17	0.089	0.091	0.091	0.093	0.091	0.091	0.095	0.096	0.097	0.115	0.109	0.106	0.09	0.09	0.092	0.103	0.099	0.098	0.095	0.097	0.097	0.104	0.099	0.099	0.094	0.091	0.092	0.097	0.098	0.098	0.099	0.102	0.097	0.098	0.11	0.097	0.1	0.099	0.099	0.097	0.097	0.096	0.108	0.109	0.106	0.095	0.1	0.096
Raw Data (595)	4.51	0.089	0.092	0.091	0.093	0.091	0.092	0.095	0.097	0.096	0.117	0.11	0.106	0.09	0.091	0.092	0.105	0.099	0.097	0.107	0.096	0.096	0.105	0.101	0.098	0.094	0.091	0.092	0.097	0.096	0.096	0.1	0.101	0.097	0.097	0.111	0.097	0.102	0.1	0.099	0.098	0.098	0.097	0.112	0.112	0.108	0.095	0.1	0.097
Raw Data (595)	4.86	0.089	0.091	0.091	0.092	0.092	0.091	0.094	0.095	0.096	0.114	0.111	0.107	0.09	0.09	0.092	0.105	0.1	0.098	0.094	0.096	0.097	0.117	0.1	0.098	0.093	0.09	0.091	0.097	0.097	0.098	0.098	0.101	0.096	0.098	0.111	0.096	0.101	0.107	0.099	0.097	0.097	0.097	0.12	0.117	0.117	0.094	0.1	0.097
Raw Data (595)	5.21	0.089	0.091	0.091	0.092	0.091	0.091	0.098	0.097	0.096	0.116	0.111	0.107	0.09	0.09	0.091	0.105	0.101	0.098	0.095	0.101	0.098	0.104	0.1	0.098	0.093	0.09	0.091	0.097	0.097	0.099	0.106	0.107	0.097	0.098	0.11	0.097	0.099	0.097	0.1	0.097	0.096	0.105	0.13	0.123	0.123	0.096	0.099	0.097
Raw Data (595)	5.56	0.089	0.091	0.091	0.093	0.091	0.091	0.095	0.096	0.096	0.115	0.112	0.107	0.09	0.09	0.091	0.106	0.099	0.099	0.093	0.094	0.097	0.104	0.099	0.099	0.094	0.09	0.091	0.098	0.098	0.096	0.1	0.102	0.106	0.098	0.113	0.095	0.099	0.101	0.101	0.097	0.098	0.097	0.139	0.136	0.133	0.094	0.099	0.096
Raw Data (595)	5.9	0.089	0.091	0.091	0.092	0.091	0.091	0.095	0.096	0.097	0.115	0.113	0.106	0.09	0.09	0.092	0.105	0.102	0.101	0.095	0.097	0.097	0.105	0.101	0.099	0.093	0.09	0.092	0.098	0.097	0.098	0.1	0.102	0.097	0.099	0.111	0.096	0.099	0.1	0.099	0.098	0.097	0.097	0.147	0.144	0.144	0.095	0.099	0.096
Raw Data (595)	6.25	0.088	0.091	0.091	0.092	0.091	0.091	0.095	0.096	0.095	0.116	0.113	0.107	0.089	0.09	0.091	0.105	0.102	0.1	0.093	0.096	0.096	0.105	0.101	0.099	0.093	0.09	0.091	0.097	0.098	0.097	0.101	0.101	0.133	0.097	0.111	0.097	0.099	0.099	0.1	0.098	0.097	0.099	0.159	0.157	0.155	0.094	0.1	0.097
Raw Data (595)	6.6	0.089	0.091	0.091	0.091	0.091	0.091	0.095	0.096	0.095	0.116	0.111	0.107	0.089	0.09	0.091	0.106	0.102	0.1	0.093	0.096	0.095	0.104	0.102	0.099	0.093	0.09	0.091	0.099	0.097	0.098	0.101	0.102	0.097	0.099	0.111	0.096	0.1	0.1	0.1	0.097	0.099	0.098	0.181	0.175	0.168	0.096	0.099	0.095
Raw Data (595)	6.94	0.088	0.09	0.09	0.091	0.09	0.09	0.095	0.096	0.094	0.113	0.111	0.106	0.09	0.089	0.09	0.113	0.108	0.102	0.093	0.096	0.096	0.102	0.1	0.097	0.092	0.089	0.091	0.099	0.097	0.098	0.1	0.101	0.096	0.099	0.11	0.096	0.098	0.1	0.099	0.097	0.098	0.097	0.203	0.194	0.19	0.116	0.098	0.096
Raw Data (595)	7.29	0.088	0.09	0.089	0.091	0.09	0.09	0.095	0.095	0.094	0.121	0.111	0.106	0.088	0.089	0.09	0.11	0.102	0.101	0.092	0.096	0.098	0.103	0.099	0.1	0.092	0.089	0.09	0.103	0.097	0.098	0.101	0.1	0.103	0.1	0.11	0.096	0.099	0.097	0.098	0.098	0.097	0.097	0.224	0.217	0.209	0.093	0.098	0.095
Raw Data (595)	7.64	0.088	0.09	0.09	0.091	0.09	0.09	0.094	0.095	0.095	0.114	0.111	0.106	0.088	0.088	0.09	0.109	0.103	0.101	0.093	0.095	0.096	0.102	0.1	0.1	0.092	0.089	0.09	0.099	0.096	0.098	0.101	0.1	0.138	0.098	0.11	0.095	0.098	0.098	0.098	0.106	0.1	0.097	0.246	0.243	0.247	0.094	0.097	0.095
Raw Data (595)	7.99	0.088	0.09	0.09	0.091	0.09	0.089	0.094	0.095	0.094	0.116	0.113	0.112	0.089	0.089	0.09	0.109	0.103	0.102	0.093	0.109	0.102	0.119	0.1	0.099	0.092	0.089	0.09	0.099	0.098	0.098	0.102	0.101	0.104	0.097	0.109	0.097	0.098	0.099	0.096	0.096	0.098	0.096	0.279	0.273	0.266	0.095	0.098	0.096
Raw Data (595)	8.33	0.088	0.09	0.091	0.092	0.09	0.09	0.094	0.095	0.095	0.115	0.11	0.104	0.089	0.089	0.091	0.119	0.108	0.103	0.094	0.097	0.099	0.104	0.102	0.101	0.093	0.09	0.091	0.1	0.099	0.099	0.101	0.1	0.096	0.098	0.111	0.096	0.099	0.096	0.097	0.098	0.098	0.098	0.318	0.312	0.302	0.094	0.098	0.096
Raw Data (595)	8.68	0.088	0.09	0.09	0.091	0.09	0.09	0.093	0.095	0.094	0.117	0.113	0.106	0.089	0.088	0.09	0.111	0.107	0.103	0.098	0.095	0.095	0.105	0.105	0.099	0.092	0.089	0.091	0.099	0.116	0.097	0.101	0.1	0.096	0.097	0.109	0.097	0.097	0.098	0.095	0.097	0.096	0.104	0.35	0.355	0.341	0.095	0.097	0.095
Raw Data (595)	9.03	0.087	0.09	0.09	0.09	0.09	0.089	0.094	0.097	0.095	0.115	0.113	0.113	0.088	0.089	0.09	0.112	0.106	0.103	0.093	0.094	0.095	0.107	0.103	0.098	0.092	0.089	0.09	0.098	0.097	0.099	0.102	0.132	0.095	0.107	0.123	0.099	0.096	0.095	0.094	0.098	0.101	0.097	0.401	0.4	0.385	0.096	0.106	0.097
Raw Data (595)	9.38	0.087	0.089	0.09	0.09	0.09	0.089	0.094	0.095	0.094	0.112	0.109	0.105	0.089	0.088	0.09	0.113	0.106	0.105	0.091	0.093	0.095	0.103	0.102	0.098	0.092	0.088	0.09	0.098	0.097	0.1	0.101	0.099	0.095	0.098	0.108	0.096	0.096	0.096	0.095	0.097	0.097	0.096	0.437	0.442	0.425	0.094	0.095	0.093
Raw Data (595)	9.72	0.087	0.09	0.089	0.09	0.09	0.09	0.093	0.094	0.094	0.117	0.108	0.109	0.089	0.088	0.09	0.113	0.108	0.105	0.092	0.095	0.095	0.102	0.1	0.101	0.092	0.088	0.09	0.099	0.098	0.097	0.102	0.099	0.094	0.095	0.109	0.095	0.096	0.098	0.095	0.096	0.096	0.099	0.458	0.464	0.455	0.095	0.097	0.094
Raw Data (595)	10.07	0.088	0.09	0.09	0.092	0.09	0.09	0.095	0.095	0.094	0.117	0.108	0.108	0.089	0.089	0.09	0.114	0.111	0.105	0.094	0.096	0.094	0.148	0.101	0.103	0.092	0.089	0.091	0.1	0.097	0.099	0.115	0.103	0.1	0.095	0.11	0.098	0.096	0.096	0.096	0.098	0.098	0.097	0.48	0.521	0.474	0.093	0.097	0.096
Raw Data (595)	10.42	0.087	0.089	0.089	0.09	0.089	0.089	0.094	0.094	0.093	0.117	0.109	0.119	0.088	0.088	0.09	0.115	0.112	0.105	0.092	0.094	0.094	0.1	0.099	0.1	0.092	0.088	0.09	0.097	0.099	0.098	0.102	0.099	0.094	0.096	0.108	0.094	0.094	0.121	0.093	0.098	0.097	0.095	0.529	0.493	0.483	0.093	0.096	0.094
Raw Data (595)	10.76	0.087	0.09	0.09	0.091	0.089	0.09	0.093	0.094	0.093	0.117	0.109	0.108	0.088	0.088	0.09	0.116	0.112	0.106	0.092	0.093	0.093	0.1	0.096	0.098	0.092	0.089	0.09	0.099	0.098	0.097	0.102	0.098	0.093	0.095	0.109	0.093	0.095	0.094	0.095	0.098	0.096	0.097	0.553	0.546	0.527	0.091	0.096	0.097
Raw Data (595)	11.11	0.087	0.09	0.09	0.091	0.089	0.09	0.093	0.096	0.094	0.115	0.108	0.109	0.088	0.088	0.09	0.117	0.109	0.107	0.093	0.095	0.094	0.104	0.098	0.095	0.092	0.089	0.09	0.098	0.096	0.097	0.103	0.098	0.094	0.096	0.109	0.096	0.095	0.095	0.096	0.098	0.097	0.095	0.632	0.6	0.634	0.093	0.096	0.093
Raw Data (595)	11.46	0.087	0.089	0.089	0.09	0.089	0.09	0.101	0.094	0.093	0.116	0.11	0.107	0.088	0.088	0.089	0.119	0.111	0.105	0.092	0.096	0.094	0.099	0.099	0.095	0.092	0.088	0.089	0.101	0.097	0.096	0.103	0.099	0.094	0.094	0.109	0.091	0.094	0.095	0.094	0.098	0.096	0.097	0.587	0.6	0.593	0.091	0.096	0.093
Raw Data (595)	11.81	0.087	0.089	0.089	0.091	0.09	0.089	0.092	0.094	0.092	0.116	0.109	0.109	0.089	0.088	0.09	0.12	0.108	0.105	0.092	0.094	0.112	0.102	0.097	0.095	0.091	0.088	0.09	0.099	0.098	0.099	0.104	0.099	0.093	0.095	0.107	0.091	0.095	0.094	0.095	0.097	0.097	0.096	0.711	0.646	0.847	0.091	0.096	0.093
Raw Data (595)	12.15	0.087	0.089	0.089	0.09	0.089	0.089	0.093	0.105	0.094	0.114	0.108	0.108	0.088	0.088	0.089	0.12	0.113	0.109	0.091	0.093	0.095	0.151	0.098	0.095	0.092	0.088	0.089	0.098	0.099	0.099	0.105	0.099	0.095	0.095	0.105	0.091	0.094	0.094	0.093	0.1	0.097	0.095	0.556	0.613	0.774	0.091	0.096	0.093
Raw Data (595)	12.5	0.087	0.089	0.089	0.09	0.09	0.089	0.092	0.096	0.093	0.115	0.106	0.11	0.088	0.088	0.089	0.12	0.115	0.11	0.092	0.095	0.096	0.102	0.106	0.095	0.092	0.089	0.089	0.099	0.097	0.099	0.105	0.097	0.094	0.093	0.118	0.091	0.095	0.101	0.097	0.097	0.096	0.096	0.854	1.057	0.582	0.091	0.095	0.092
Raw Data (595)	12.85	0.086	0.089	0.088	0.09	0.089	0.089	0.091	0.139	0.092	0.116	0.109	0.108	0.088	0.088	0.089	0.118	0.112	0.108	0.091	0.093	0.092	0.176	0.097	0.096	0.091	0.088	0.089	0.099	0.095	0.098	0.105	0.096	0.093	0.094	0.109	0.091	0.094	0.096	0.095	0.095	0.095	0.095	0.9	1.039	0.624	0.092	0.095	0.093
Raw Data (595)	13.19	0.087	0.089	0.089	0.09	0.089	0.089	0.092	0.1	0.096	0.115	0.106	0.109	0.088	0.088	0.089	0.12	0.113	0.114	0.091	0.094	0.093	0.101	0.1	0.094	0.092	0.088	0.09	0.101	0.097	0.098	0.107	0.099	0.103	0.095	0.105	0.093	0.095	0.093	0.094	0.1	0.096	0.094	0.987	1.012	0.79	0.091	0.097	0.093
Raw Data (595)	13.54	0.086	0.089	0.089	0.089	0.089	0.089	0.092	0.095	0.093	0.114	0.105	0.106	0.088	0.087	0.089	0.118	0.115	0.111	0.091	0.093	0.102	0.099	0.096	0.095	0.09	0.088	0.089	0.098	0.098	0.099	0.107	0.097	0.091	0.094	0.104	0.091	0.098	0.094	0.093	0.097	0.097	0.094	0.916	0.96	0.889	0.092	0.095	0.093
Raw Data (595)	13.89	0.087	0.089	0.089	0.09	0.089	0.088	0.094	0.109	0.092	0.118	0.113	0.121	0.088	0.088	0.09	0.118	0.109	0.112	0.093	0.093	0.093	0.099	0.099	0.101	0.091	0.088	0.089	0.099	0.096	0.099	0.108	0.097	0.092	0.095	0.105	0.091	0.096	0.093	0.093	0.098	0.096	0.094	0.898	0.983	0.865	0.092	0.095	0.092
Raw Data (595)	14.24	0.087	0.089	0.089	0.09	0.089	0.088	0.091	0.135	0.092	0.117	0.105	0.106	0.088	0.088	0.089	0.117	0.11	0.109	0.091	0.093	0.094	0.099	0.097	0.096	0.091	0.088	0.089	0.101	0.096	0.099	0.109	0.097	0.092	0.093	0.103	0.091	0.095	0.093	0.095	0.096	0.097	0.098	0.986	1.04	0.706	0.093	0.095	0.095
Raw Data (595)	14.58	0.087	0.089	0.089	0.091	0.089	0.089	0.092	0.093	0.092	0.113	0.105	0.107	0.088	0.088	0.089	0.117	0.11	0.11	0.092	0.093	0.093	0.115	0.098	0.095	0.092	0.088	0.089	0.099	0.096	0.098	0.109	0.096	0.093	0.095	0.104	0.092	0.097	0.091	0.096	0.096	0.097	0.096	0.886	1.075	0.735	0.089	0.096	0.094
Raw Data (595)	14.93	0.086	0.089	0.089	0.09	0.089	0.089	0.092	0.093	0.093	0.116	0.105	0.108	0.088	0.088	0.089	0.119	0.112	0.11	0.091	0.093	0.093	0.1	0.097	0.097	0.091	0.088	0.089	0.098	0.097	0.099	0.111	0.098	0.092	0.093	0.103	0.09	0.094	0.094	0.092	0.095	0.096	0.094	0.861	1.036	0.632	0.09	0.094	0.091
Raw Data (595)	15.28	0.087	0.089	0.089	0.09	0.089	0.089	0.091	0.093	0.093	0.116	0.105	0.107	0.088	0.088	0.09	0.119	0.117	0.113	0.091	0.094	0.093	0.101	0.096	0.095	0.091	0.088	0.089	0.099	0.097	0.1	0.111	0.096	0.092	0.094	0.103	0.09	0.093	0.097	0.098	0.095	0.095	0.095	0.965	1.049	0.689	0.09	0.094	0.091
Raw Data (595)	15.63	0.087	0.089	0.089	0.09	0.089	0.089	0.09	0.093	0.092	0.125	0.105	0.105	0.088	0.087	0.089	0.117	0.113	0.111	0.091	0.093	0.093	0.099	0.1	0.095	0.091	0.088	0.089	0.099	0.096	0.098	0.114	0.096	0.091	0.092	0.105	0.093	0.093	0.096	0.092	0.097	0.096	0.094	1.054	1.018	0.733	0.09	0.097	0.092
Raw Data (595)	15.97	0.086	0.089	0.089	0.09	0.089	0.088	0.093	0.093	0.093	0.121	0.106	0.108	0.088	0.088	0.089	0.12	0.112	0.115	0.091	0.093	0.093	0.098	0.096	0.096	0.091	0.088	0.089	0.098	0.095	0.097	0.115	0.097	0.092	0.093	0.102	0.09	0.093	0.093	0.095	0.095	0.094	0.093	0.839	0.879	0.708	0.089	0.097	0.091
Raw Data (595)	16.32	0.086	0.088	0.088	0.089	0.089	0.089	0.09	0.092	0.092	0.121	0.104	0.108	0.087	0.087	0.089	0.119	0.112	0.108	0.09	0.096	0.093	0.107	0.095	0.095	0.09	0.088	0.089	0.099	0.097	0.099	0.116	0.107	0.101	0.092	0.106	0.091	0.093	0.096	0.097	0.095	0.096	0.094	0.807	0.93	0.895	0.092	0.094	0.091
Raw Data (595)	16.67	0.087	0.089	0.089	0.09	0.089	0.089	0.09	0.093	0.092	0.123	0.105	0.108	0.088	0.088	0.089	0.122	0.116	0.118	0.091	0.093	0.093	0.252	0.095	0.095	0.091	0.088	0.089	0.1	0.097	0.1	0.117	0.097	0.091	0.093	0.103	0.091	0.093	0.095	0.095	0.105	0.097	0.094	0.738	0.764	0.892	0.089	0.095	0.092
Raw Data (595)	17.01	0.086	0.088	0.088	0.089	0.088	0.088	0.09	0.092	0.093	0.126	0.106	0.109	0.087	0.087	0.089	0.12	0.158	0.113	0.09	0.093	0.092	0.256	0.095	0.093	0.091	0.087	0.089	0.1	0.099	0.098	0.119	0.096	0.091	0.092	0.103	0.089	0.093	0.091	0.1	0.095	0.095	0.094	0.93	0.734	0.731	0.088	0.093	0.09
Raw Data (595)	17.36	0.087	0.089	0.089	0.09	0.089	0.088	0.091	0.094	0.092	0.13	0.108	0.111	0.088	0.087	0.089	0.12	0.127	0.118	0.09	0.092	0.092	0.097	0.096	0.095	0.091	0.088	0.089	0.1	0.099	0.1	0.12	0.096	0.091	0.093	0.103	0.089	0.092	0.092	0.094	0.096	0.163	0.094	0.988	0.838	0.732	0.09	0.094	0.092
Raw Data (595)	17.71	0.086	0.088	0.088	0.089	0.088	0.088	0.09	0.093	0.093	0.131	0.112	0.114	0.087	0.087	0.089	0.125	0.118	0.114	0.089	0.093	0.092	0.098	0.094	0.094	0.091	0.088	0.089	0.101	0.101	0.099	0.12	0.096	0.09	0.092	0.102	0.089	0.097	0.092	0.094	0.096	0.096	0.093	0.979	0.995	0.784	0.089	0.097	0.091
Raw Data (595)	18.06	0.086	0.088	0.088	0.089	0.089	0.089	0.09	0.092	0.092	0.135	0.117	0.121	0.087	0.087	0.088	0.125	0.117	0.117	0.09	0.092	0.092	0.585	0.095	0.095	0.091	0.088	0.089	0.099	0.097	0.099	0.122	0.097	0.09	0.092	0.102	0.09	0.096	0.098	0.094	0.096	0.096	0.096	0.831	0.828	0.746	0.09	0.093	0.092
Raw Data (595)	18.4	0.086	0.088	0.088	0.089	0.088	0.088	0.095	0.091	0.091	0.14	0.117	0.131	0.087	0.087	0.088	0.123	0.119	0.12	0.09	0.092	0.092	0.098	0.094	0.095	0.091	0.087	0.089	0.1	0.097	0.099	0.122	0.097	0.09	0.09	0.102	0.089	0.092	0.093	0.096	0.093	0.095	0.094	0.951	0.977	0.883	0.088	0.094	0.089
Raw Data (595)	18.75	0.086	0.088	0.088	0.089	0.088	0.088	0.09	0.092	0.092	0.148	0.122	0.142	0.088	0.088	0.089	0.124	0.125	0.118	0.09	0.092	0.092	0.097	0.094	0.095	0.091	0.087	0.089	0.099	0.098	0.101	0.129	0.097	0.089	0.092	0.103	0.089	0.094	0.104	0.103	0.094	0.095	0.094	1.03	0.884	0.76	0.088	0.094	0.102
Raw Data (595)	19.1	0.086	0.088	0.088	0.09	0.088	0.088	0.089	0.091	0.092	0.161	0.127	0.18	0.087	0.087	0.088	0.128	0.125	0.122	0.09	0.093	0.092	0.469	0.094	0.096	0.09	0.088	0.089	0.1	0.098	0.098	0.13	0.098	0.09	0.091	0.102	0.089	0.099	0.093	0.098	0.096	0.096	0.093	1.051	0.714	0.801	0.088	0.091	0.096
Raw Data (595)	19.44	0.086	0.088	0.088	0.089	0.088	0.088	0.09	0.091	0.092	0.179	0.136	0.159	0.087	0.087	0.089	0.131	0.129	0.123	0.09	0.092	0.092	0.099	0.095	0.096	0.091	0.087	0.089	0.098	0.098	0.099	0.129	0.097	0.09	0.09	0.102	0.089	0.094	0.107	0.094	0.095	0.095	0.095	1.1	0.799	1.003	0.088	0.092	0.09
Raw Data (595)	19.79	0.086	0.088	0.088	0.089	0.089	0.088	0.091	0.091	0.091	0.188	0.149	0.166	0.087	0.087	0.088	0.128	0.147	0.123	0.09	0.092	0.091	0.101	0.096	0.095	0.09	0.087	0.088	0.098	0.098	0.101	0.13	0.097	0.09	0.092	0.103	0.088	0.093	0.091	0.092	0.095	0.095	0.095	0.78	0.837	0.942	0.088	0.092	0.091
Raw Data (595)	20.14	0.086	0.088	0.088	0.089	0.088	0.088	0.09	0.093	0.09	0.217	0.17	0.21	0.087	0.087	0.088	0.128	0.133	0.126	0.09	0.092	0.092	0.101	0.095	0.096	0.09	0.087	0.089	0.099	0.099	0.197	0.129	0.097	0.089	0.093	0.102	0.089	0.097	0.098	0.092	0.094	0.096	0.094	1.121	0.709	1.035	0.089	0.093	0.09
Raw Data (595)	20.49	0.086	0.088	0.088	0.09	0.088	0.088	0.09	0.093	0.091	0.227	0.2	0.2	0.087	0.087	0.088	0.134	0.132	0.133	0.09	0.092	0.092	0.104	0.098	0.097	0.091	0.087	0.088	0.102	0.099	0.102	0.132	0.099	0.09	0.092	0.102	0.09	0.093	0.096	0.093	0.094	0.095	0.094	0.806	0.803	0.811	0.089	0.093	0.089
Raw Data (595)	20.83	0.086	0.088	0.088	0.09	0.089	0.088	0.09	0.092	0.091	0.248	0.23	0.205	0.087	0.087	0.089	0.142	0.137	0.129	0.091	0.095	0.097	0.139	0.1	0.099	0.091	0.088	0.089	0.1	0.1	0.104	0.139	0.098	0.09	0.093	0.103	0.091	0.093	0.101	0.098	0.095	0.095	0.094	1.048	0.758	1.017	0.091	0.093	0.091
Raw Data (595)	21.18	0.086	0.088	0.088	0.089	0.088	0.088	0.089	0.091	0.091	0.362	0.249	0.269	0.087	0.087	0.089	0.137	0.14	0.124	0.089	0.091	0.091	0.396	0.101	0.109	0.091	0.087	0.089	0.104	0.099	0.101	0.14	0.099	0.09	0.091	0.103	0.089	0.093	0.091	0.09	0.095	0.102	0.093	0.936	0.758	0.777	0.088	0.092	0.09
Raw Data (595)	21.53	0.087	0.088	0.088	0.089	0.088	0.088	0.089	0.091	0.091	0.303	0.287	0.262	0.087	0.087	0.089	0.142	0.158	0.125	0.09	0.091	0.091	0.118	0.102	0.103	0.09	0.087	0.088	0.101	0.096	0.099	0.143	0.098	0.091	0.091	0.103	0.09	0.093	0.107	0.092	0.095	0.095	0.093	1.073	0.732	0.807	0.089	0.094	0.092
Raw Data (595)	21.88	0.086	0.088	0.089	0.09	0.089	0.089	0.089	0.093	0.092	0.35	0.306	0.306	0.087	0.087	0.089	0.138	0.145	0.128	0.089	0.092	0.092	0.121	0.106	0.106	0.09	0.087	0.089	0.103	0.098	0.101	0.139	0.098	0.09	0.094	0.102	0.09	0.097	0.097	0.092	0.094	0.094	0.093	0.842	0.783	0.94	0.089	0.092	0.09
Raw Data (595)	22.22	0.086	0.088	0.088	0.089	0.088	0.088	0.089	0.091	0.09	0.414	0.343	0.333	0.087	0.087	0.088	0.139	0.155	0.131	0.09	0.092	0.091	0.126	0.114	0.113	0.09	0.087	0.089	0.101	0.098	0.101	0.142	0.098	0.089	0.092	0.103	0.09	0.124	0.098	0.106	0.096	0.095	0.093	0.807	0.735	0.825	0.089	0.094	0.09
Raw Data (595)	22.57	0.086	0.088	0.089	0.089	0.088	0.088	0.09	0.093	0.091	0.474	0.385	0.391	0.088	0.087	0.089	0.157	0.157	0.135	0.091	0.092	0.091	0.159	0.118	0.115	0.09	0.087	0.089	0.102	0.102	0.104	0.179	0.099	0.09	0.146	0.104	0.155	0.094	0.099	0.099	0.094	0.095	0.093	0.801	0.755	0.859	0.089	0.094	0.092
Raw Data (595)	22.92	0.086	0.088	0.088	0.089	0.088	0.088	0.089	0.092	0.091	0.512	0.43	0.508	0.087	0.087	0.088	0.149	0.164	0.14	0.089	0.092	0.091	0.138	0.126	0.151	0.09	0.087	0.088	0.1	0.101	0.102	0.148	0.098	0.089	0.095	0.107	0.092	0.091	0.093	0.111	0.093	0.093	0.093	0.951	0.75	1.016	0.09	0.091	0.09
Raw Data (595)	23.26	0.086	0.088	0.088	0.089	0.088	0.088	0.089	0.092	0.092	0.574	0.483	0.505	0.087	0.087	0.089	0.164	0.166	0.148	0.09	0.092	0.09	1.028	0.137	0.137	0.09	0.087	0.088	0.099	0.101	0.106	0.161	0.099	0.09	0.097	0.103	0.095	0.094	0.095	0.097	0.095	0.094	0.094	0.98	0.772	1.012	0.089	0.093	0.089
Raw Data (595)	23.61	0.086	0.088	0.088	0.09	0.088	0.089	0.089	0.091	0.09	0.603	0.608	0.57	0.087	0.087	0.088	0.155	0.176	0.153	0.09	0.092	0.091	0.461	0.154	0.237	0.091	0.087	0.089	0.103	0.101	0.103	0.157	0.099	0.089	0.1	0.104	0.098	0.094	0.093	0.091	0.094	0.093	0.095	1.034	0.876	1.057	0.089	0.092	0.089
Raw Data (595)	23.96	0.086	0.088	0.088	0.089	0.089	0.088	0.089	0.091	0.09	0.619	0.596	0.644	0.087	0.087	0.089	0.163	0.185	0.157	0.09	0.091	0.092	0.18	0.177	0.356	0.09	0.088	0.088	0.108	0.1	0.103	0.162	0.099	0.089	0.098	0.106	0.099	0.092	0.089	0.094	0.094	0.094	0.093	1.098	0.821	1.003	0.089	0.093	0.091
[truncated: 48 more columns]

## Sheet: S2-21.7.19
User: USER
Path: C:\Program Files (x86)\BMG\CLARIOstar\User\Data\
Test ID: 992
Test Name: MIC_plate8-21.7-2
Date: 21/07/2019
Time: 15:13:03
Absorbance			Absorbance values are displayed as OD
Well Row		H	H	H	H	H	H	H	H	H	H	H	H	G	G	G	G	G	G	G	G	G	G	G	G	F	F	F	F	F	F	F	F	F	F	F	F	E	E	E	E	E	E	E	E	E	E	E	E
Well Col		10	11	12	7	8	9	4	5	6	1	2	3	10	11	12	7	8	9	4	5	6	1	2	3	10	11	12	7	8	9	4	5	6	1	2	3	10	11	12	7	8	9	4	5	6	1	2	3
Content	Time [h]	Sample X32	Sample X32	Sample X32	Sample X31	Sample X31	Sample X31	Sample X30	Sample X30	Sample X30	Sample X29	Sample X29	Sample X29	Sample X28	Sample X28	Sample X28	Sample X27	Sample X27	Sample X27	Sample X26	Sample X26	Sample X26	Sample X25	Sample X25	Sample X25	Sample X24	Sample X24	Sample X24	Sample X23	Sample X23	Sample X23	Sample X22	Sample X22	Sample X22	Sample X21	Sample X21	Sample X21	Sample X20	Sample X20	Sample X20	Sample X19	Sample X19	Sample X19	Sample X18	Sample X18	Sample X18	Sample X17	Sample X17	Sample X17
Raw Data (595)	0	0.102	0.101	0.1	0.101	0.102	0.102	0.101	0.102	0.101	0.105	0.106	0.104	0.102	0.155	0.1	0.102	0.103	0.109	0.113	0.1	0.1	0.102	0.101	0.099	0.103	0.101	0.101	0.101	0.101	0.099	0.101	0.1	0.1	0.102	0.099	0.098	0.11	0.103	0.103	0.1	0.1	0.099	0.097	0.1	0.1	0.099	0.101	0.098
Raw Data (595)	0.14	0.102	0.101	0.1	0.101	0.102	0.101	0.099	0.102	0.101	0.106	0.106	0.104	0.101	0.15	0.1	0.101	0.101	0.111	0.102	0.099	0.1	0.101	0.102	0.1	0.103	0.102	0.101	0.1	0.101	0.099	0.1	0.101	0.099	0.101	0.101	0.096	0.112	0.104	0.104	0.1	0.129	0.1	0.099	0.101	0.1	0.099	0.104	0.097
Raw Data (595)	0.28	0.1	0.1	0.099	0.101	0.102	0.1	0.099	0.101	0.1	0.105	0.106	0.104	0.1	0.143	0.099	0.1	0.101	0.1	0.101	0.1	0.099	0.101	0.101	0.1	0.103	0.101	0.1	0.1	0.101	0.099	0.099	0.101	0.099	0.1	0.099	0.096	0.111	0.104	0.103	0.099	0.128	0.099	0.097	0.098	0.099	0.098	0.101	0.097
Raw Data (595)	0.42	0.1	0.1	0.1	0.101	0.101	0.101	0.1	0.102	0.1	0.106	0.108	0.105	0.1	0.138	0.099	0.1	0.114	0.099	0.101	0.099	0.1	0.102	0.102	0.099	0.102	0.102	0.1	0.1	0.1	0.098	0.109	0.102	0.099	0.101	0.1	0.098	0.111	0.104	0.105	0.1	0.128	0.098	0.097	0.099	0.099	0.099	0.109	0.098
Raw Data (595)	0.56	0.101	0.101	0.099	0.101	0.102	0.1	0.1	0.102	0.1	0.106	0.109	0.105	0.1	0.139	0.098	0.101	0.103	0.11	0.101	0.099	0.099	0.101	0.102	0.099	0.102	0.101	0.099	0.1	0.109	0.099	0.1	0.102	0.102	0.101	0.099	0.097	0.114	0.105	0.104	0.1	0.133	0.099	0.117	0.1	0.099	0.098	0.099	0.097
Raw Data (595)	0.69	0.099	0.099	0.098	0.101	0.102	0.101	0.104	0.102	0.1	0.106	0.11	0.107	0.098	0.136	0.098	0.1	0.1	0.099	0.101	0.099	0.099	0.101	0.102	0.099	0.101	0.1	0.099	0.099	0.1	0.098	0.099	0.101	0.101	0.1	0.099	0.097	0.112	0.103	0.103	0.099	0.12	0.098	0.099	0.113	0.099	0.097	0.099	0.098
Raw Data (595)	0.83	0.099	0.099	0.098	0.1	0.102	0.1	0.1	0.102	0.1	0.107	0.111	0.106	0.099	0.132	0.097	0.1	0.1	0.099	0.1	0.098	0.099	0.102	0.103	0.099	0.102	0.1	0.1	0.1	0.112	0.098	0.1	0.104	0.1	0.101	0.099	0.098	0.112	0.104	0.102	0.099	0.132	0.098	0.102	0.098	0.099	0.097	0.099	0.099
Raw Data (595)	0.97	0.098	0.099	0.098	0.1	0.102	0.1	0.1	0.101	0.099	0.108	0.111	0.107	0.098	0.129	0.096	0.1	0.1	0.107	0.103	0.098	0.099	0.122	0.102	0.099	0.102	0.1	0.099	0.1	0.099	0.099	0.102	0.101	0.098	0.101	0.1	0.097	0.113	0.103	0.103	0.099	0.133	0.098	0.106	0.099	0.098	0.097	0.098	0.097
Raw Data (595)	1.11	0.098	0.099	0.098	0.101	0.101	0.1	0.1	0.102	0.1	0.109	0.112	0.106	0.098	0.126	0.096	0.101	0.104	0.098	0.1	0.098	0.098	0.101	0.104	0.1	0.1	0.1	0.099	0.099	0.101	0.098	0.1	0.101	0.098	0.101	0.099	0.097	0.113	0.103	0.102	0.099	0.12	0.098	0.107	0.117	0.098	0.098	0.1	0.098
Raw Data (595)	1.25	0.099	0.099	0.098	0.1	0.101	0.1	0.102	0.102	0.099	0.108	0.111	0.108	0.098	0.121	0.096	0.1	0.099	0.098	0.1	0.099	0.099	0.101	0.103	0.1	0.1	0.101	0.099	0.1	0.119	0.097	0.1	0.102	0.098	0.1	0.098	0.097	0.111	0.103	0.102	0.099	0.141	0.098	0.108	0.098	0.098	0.098	0.101	0.097
Raw Data (595)	1.39	0.098	0.098	0.097	0.1	0.1	0.1	0.101	0.102	0.098	0.107	0.113	0.107	0.097	0.118	0.095	0.099	0.099	0.098	0.101	0.097	0.098	0.101	0.102	0.099	0.1	0.1	0.097	0.099	0.099	0.098	0.099	0.101	0.098	0.1	0.099	0.098	0.134	0.102	0.102	0.097	0.097	0.098	0.097	0.098	0.099	0.098	0.105	0.097
Raw Data (595)	1.53	0.097	0.097	0.096	0.1	0.101	0.1	0.1	0.101	0.098	0.108	0.114	0.107	0.097	0.113	0.096	0.099	0.099	0.107	0.099	0.098	0.098	0.102	0.102	0.099	0.099	0.098	0.097	0.098	0.097	0.097	0.101	0.101	0.103	0.1	0.099	0.096	0.111	0.102	0.101	0.097	0.118	0.096	0.101	0.097	0.097	0.098	0.119	0.097
Raw Data (595)	1.67	0.097	0.098	0.097	0.1	0.099	0.1	0.128	0.102	0.098	0.108	0.112	0.107	0.097	0.108	0.096	0.099	0.099	0.098	0.101	0.098	0.098	0.102	0.103	0.099	0.1	0.1	0.097	0.099	0.099	0.098	0.099	0.1	0.099	0.101	0.1	0.098	0.109	0.104	0.103	0.098	0.105	0.098	0.11	0.098	0.098	0.099	0.101	0.099
Raw Data (595)	1.81	0.097	0.098	0.096	0.1	0.1	0.1	0.101	0.102	0.099	0.109	0.111	0.107	0.096	0.105	0.096	0.1	0.099	0.111	0.1	0.099	0.098	0.101	0.103	0.099	0.099	0.101	0.097	0.099	0.099	0.097	0.103	0.101	0.102	0.101	0.1	0.097	0.112	0.102	0.102	0.099	0.098	0.097	0.102	0.098	0.098	0.102	0.098	0.098
Raw Data (595)	1.94	0.096	0.097	0.096	0.1	0.101	0.099	0.101	0.102	0.099	0.111	0.113	0.108	0.097	0.102	0.096	0.098	0.099	0.098	0.102	0.1	0.099	0.101	0.103	0.105	0.099	0.098	0.097	0.099	0.099	0.1	0.107	0.101	0.1	0.101	0.1	0.097	0.109	0.102	0.101	0.098	0.102	0.099	0.115	0.113	0.098	0.099	0.101	0.099
Raw Data (595)	2.08	0.095	0.098	0.097	0.1	0.101	0.099	0.105	0.102	0.099	0.11	0.113	0.108	0.097	0.1	0.095	0.1	0.099	0.13	0.101	0.099	0.098	0.104	0.104	0.104	0.099	0.098	0.097	0.099	0.102	0.098	0.099	0.102	0.099	0.101	0.1	0.098	0.109	0.101	0.102	0.098	0.097	0.101	0.113	0.122	0.098	0.1	0.101	0.098
Raw Data (595)	2.22	0.096	0.098	0.096	0.101	0.101	0.1	0.103	0.102	0.1	0.11	0.113	0.107	0.097	0.099	0.095	0.099	0.098	0.098	0.101	0.099	0.098	0.104	0.103	0.1	0.099	0.098	0.096	0.099	0.099	0.098	0.102	0.1	0.098	0.103	0.102	0.099	0.109	0.101	0.105	0.097	0.107	0.097	0.112	0.098	0.097	0.099	0.136	0.099
Raw Data (595)	2.36	0.097	0.098	0.096	0.102	0.102	0.101	0.102	0.103	0.101	0.11	0.113	0.108	0.097	0.099	0.105	0.1	0.1	0.112	0.101	0.1	0.099	0.105	0.105	0.104	0.099	0.098	0.097	0.099	0.102	0.097	0.101	0.101	0.1	0.101	0.102	0.099	0.107	0.102	0.102	0.098	0.097	0.098	0.098	0.098	0.099	0.099	0.117	0.102
Raw Data (595)	2.5	0.096	0.097	0.116	0.101	0.1	0.1	0.106	0.103	0.099	0.109	0.114	0.108	0.096	0.097	0.094	0.099	0.099	0.102	0.101	0.098	0.099	0.106	0.103	0.102	0.098	0.097	0.096	0.099	0.099	0.098	0.099	0.101	0.098	0.103	0.1	0.099	0.11	0.1	0.102	0.098	0.096	0.097	0.104	0.098	0.099	0.099	0.101	0.098
Raw Data (595)	2.64	0.095	0.096	0.099	0.101	0.101	0.101	0.11	0.102	0.1	0.111	0.113	0.107	0.095	0.097	0.103	0.099	0.101	0.098	0.101	0.099	0.099	0.104	0.103	0.102	0.098	0.097	0.095	0.098	0.098	0.098	0.101	0.103	0.099	0.101	0.101	0.1	0.106	0.1	0.1	0.097	0.118	0.098	0.108	0.109	0.098	0.099	0.115	0.101
Raw Data (595)	2.78	0.095	0.097	0.095	0.1	0.101	0.1	0.11	0.104	0.1	0.11	0.113	0.107	0.096	0.096	0.096	0.101	0.099	0.097	0.134	0.099	0.099	0.106	0.104	0.111	0.099	0.097	0.096	0.098	0.107	0.098	0.101	0.103	0.101	0.104	0.1	0.104	0.108	0.101	0.1	0.098	0.125	0.096	0.149	0.098	0.098	0.098	0.101	0.098
Raw Data (595)	2.92	0.095	0.097	0.095	0.101	0.102	0.101	0.101	0.103	0.101	0.114	0.114	0.107	0.096	0.097	0.096	0.099	0.099	0.098	0.102	0.1	0.099	0.105	0.105	0.11	0.099	0.097	0.095	0.1	0.099	0.099	0.101	0.102	0.1	0.106	0.1	0.099	0.109	0.101	0.101	0.098	0.111	0.096	0.109	0.097	0.098	0.101	0.111	0.101
Raw Data (595)	3.06	0.096	0.096	0.097	0.101	0.101	0.1	0.114	0.103	0.1	0.111	0.113	0.107	0.096	0.096	0.096	0.1	0.098	0.097	0.104	0.1	0.098	0.107	0.108	0.115	0.098	0.109	0.096	0.099	0.1	0.098	0.102	0.102	0.101	0.102	0.101	0.101	0.108	0.101	0.1	0.097	0.096	0.103	0.111	0.102	0.097	0.102	0.103	0.102
Raw Data (595)	3.19	0.095	0.096	0.096	0.1	0.101	0.103	0.102	0.104	0.102	0.111	0.114	0.107	0.096	0.096	0.093	0.099	0.098	0.098	0.101	0.098	0.099	0.106	0.106	0.107	0.099	0.098	0.096	0.1	0.099	0.099	0.104	0.101	0.099	0.104	0.107	0.101	0.107	0.102	0.1	0.098	0.097	0.097	0.112	0.099	0.098	0.1	0.122	0.107
Raw Data (595)	3.33	0.095	0.096	0.095	0.102	0.101	0.1	0.103	0.104	0.101	0.111	0.114	0.106	0.095	0.096	0.101	0.1	0.098	0.119	0.104	0.105	0.101	0.11	0.106	0.103	0.099	0.098	0.096	0.098	0.099	0.098	0.1	0.103	0.102	0.102	0.118	0.104	0.108	0.1	0.106	0.099	0.097	0.097	0.099	0.099	0.098	0.102	0.104	0.101
Raw Data (595)	3.47	0.095	0.096	0.095	0.101	0.102	0.101	0.103	0.105	0.102	0.112	0.115	0.107	0.095	0.096	0.094	0.099	0.099	0.098	0.103	0.101	0.1	0.106	0.123	0.104	0.098	0.096	0.095	0.099	0.12	0.099	0.102	0.103	0.102	0.105	0.105	0.101	0.109	0.101	0.1	0.098	0.096	0.097	0.113	0.098	0.102	0.104	0.107	0.185
Raw Data (595)	3.61	0.095	0.095	0.094	0.1	0.1	0.1	0.104	0.106	0.102	0.11	0.115	0.107	0.095	0.096	0.094	0.1	0.098	0.123	0.102	0.1	0.098	0.109	0.107	0.104	0.097	0.097	0.094	0.099	0.097	0.098	0.103	0.101	0.103	0.105	0.121	0.103	0.108	0.099	0.1	0.097	0.096	0.097	0.122	0.107	0.098	0.102	0.104	0.144
Raw Data (595)	3.75	0.094	0.096	0.095	0.101	0.1	0.101	0.126	0.104	0.102	0.11	0.113	0.107	0.095	0.095	0.093	0.099	0.1	0.099	0.107	0.102	0.1	0.108	0.108	0.108	0.096	0.096	0.095	0.099	0.097	0.099	0.102	0.102	0.1	0.107	0.103	0.101	0.108	0.1	0.1	0.097	0.097	0.096	0.111	0.097	0.098	0.104	0.107	0.101
Raw Data (595)	3.89	0.094	0.095	0.094	0.101	0.101	0.1	0.104	0.105	0.102	0.111	0.112	0.107	0.096	0.096	0.093	0.099	0.099	0.098	0.102	0.102	0.1	0.111	0.111	0.105	0.097	0.096	0.095	0.101	0.098	0.1	0.107	0.102	0.105	0.104	0.104	0.103	0.107	0.101	0.1	0.097	0.096	0.096	0.1	0.11	0.098	0.104	0.201	0.11
Raw Data (595)	4.03	0.094	0.097	0.095	0.1	0.102	0.099	0.106	0.106	0.103	0.112	0.113	0.106	0.095	0.097	0.096	0.099	0.1	0.097	0.103	0.103	0.101	0.111	0.11	0.116	0.098	0.097	0.095	0.098	0.099	0.099	0.105	0.102	0.102	0.106	0.113	0.104	0.108	0.101	0.1	0.098	0.098	0.097	0.106	0.108	0.122	0.104	0.11	0.103
Raw Data (595)	4.17	0.094	0.096	0.094	0.099	0.1	0.099	0.105	0.105	0.102	0.11	0.117	0.107	0.095	0.096	0.093	0.098	0.098	0.098	0.103	0.102	0.101	0.111	0.114	0.11	0.098	0.097	0.096	0.099	0.099	0.097	0.105	0.102	0.104	0.107	0.103	0.104	0.11	0.1	0.099	0.098	0.1	0.097	0.121	0.099	0.1	0.102	0.113	0.12
Raw Data (595)	4.31	0.093	0.095	0.094	0.1	0.1	0.099	0.106	0.107	0.104	0.111	0.113	0.107	0.094	0.096	0.093	0.099	0.117	0.099	0.105	0.103	0.1	0.113	0.11	0.118	0.097	0.096	0.095	0.1	0.098	0.098	0.104	0.104	0.101	0.11	0.121	0.108	0.103	0.099	0.1	0.097	0.108	0.1	0.121	0.097	0.098	0.104	0.108	0.109
Raw Data (595)	4.44	0.093	0.095	0.094	0.1	0.102	0.1	0.105	0.106	0.104	0.112	0.114	0.107	0.094	0.096	0.093	0.099	0.098	0.097	0.114	0.101	0.118	0.114	0.108	0.117	0.099	0.096	0.095	0.1	0.101	0.1	0.102	0.107	0.104	0.113	0.111	0.105	0.107	0.1	0.1	0.098	0.095	0.097	0.105	0.097	0.098	0.106	0.108	0.115
Raw Data (595)	4.58	0.093	0.095	0.094	0.1	0.101	0.099	0.106	0.108	0.105	0.112	0.113	0.107	0.094	0.096	0.093	0.099	0.099	0.098	0.104	0.103	0.102	0.116	0.112	0.113	0.097	0.11	0.094	0.099	0.1	0.099	0.107	0.107	0.105	0.111	0.105	0.108	0.107	0.099	0.099	0.098	0.096	0.097	0.104	0.107	0.098	0.113	0.202	0.154
Raw Data (595)	4.72	0.094	0.095	0.094	0.101	0.1	0.1	0.106	0.11	0.106	0.116	0.115	0.106	0.094	0.096	0.095	0.101	0.097	0.099	0.105	0.104	0.102	0.116	0.118	0.113	0.098	0.106	0.094	0.1	0.104	0.099	0.107	0.106	0.107	0.113	0.11	0.119	0.107	0.099	0.099	0.1	0.097	0.1	0.121	0.099	0.098	0.114	0.111	0.107
Raw Data (595)	4.86	0.093	0.095	0.094	0.099	0.101	0.098	0.107	0.116	0.105	0.112	0.114	0.106	0.094	0.095	0.096	0.099	0.1	0.097	0.116	0.102	0.1	0.136	0.148	0.119	0.098	0.096	0.095	0.099	0.1	0.101	0.105	0.108	0.101	0.117	0.108	0.121	0.107	0.099	0.1	0.097	0.114	0.099	0.138	0.099	0.098	0.107	0.119	0.117
Raw Data (595)	5	0.093	0.095	0.094	0.099	0.1	0.099	0.109	0.11	0.105	0.111	0.114	0.105	0.094	0.095	0.092	0.099	0.103	0.098	0.104	0.104	0.103	0.123	0.116	0.112	0.097	0.102	0.094	0.107	0.098	0.098	0.108	0.109	0.108	0.12	0.141	0.11	0.105	0.1	0.099	0.098	0.096	0.116	0.102	0.101	0.1	0.111	0.117	0.113
Raw Data (595)	5.14	0.094	0.095	0.094	0.1	0.1	0.099	0.107	0.108	0.107	0.113	0.114	0.106	0.094	0.095	0.092	0.098	0.098	0.098	0.11	0.11	0.101	0.121	0.123	0.166	0.097	0.095	0.095	0.102	0.098	0.099	0.114	0.117	0.113	0.113	0.117	0.168	0.105	0.1	0.099	0.101	0.095	0.097	0.14	0.105	0.1	0.12	0.114	0.116
Raw Data (595)	5.28	0.093	0.095	0.111	0.101	0.099	0.099	0.108	0.111	0.108	0.114	0.113	0.105	0.094	0.096	0.092	0.099	0.097	0.098	0.107	0.103	0.102	0.127	0.124	0.156	0.096	0.098	0.094	0.102	0.1	0.099	0.109	0.103	0.108	0.127	0.123	0.111	0.107	0.1	0.1	0.098	0.094	0.097	0.098	0.103	0.099	0.109	0.148	0.119
Raw Data (595)	5.42	0.093	0.094	0.093	0.099	0.101	0.098	0.111	0.107	0.107	0.112	0.114	0.107	0.093	0.096	0.092	0.098	0.098	0.097	0.107	0.102	0.102	0.13	0.119	0.142	0.097	0.097	0.094	0.101	0.098	0.101	0.109	0.107	0.106	0.116	0.117	0.123	0.106	0.099	0.099	0.098	0.119	0.099	0.101	0.099	0.1	0.114	0.119	0.125
Raw Data (595)	5.56	0.092	0.094	0.093	0.099	0.102	0.102	0.124	0.109	0.111	0.113	0.112	0.106	0.094	0.095	0.097	0.098	0.097	0.097	0.112	0.103	0.11	0.135	0.121	0.12	0.097	0.095	0.094	0.102	0.123	0.1	0.114	0.107	0.123	0.123	0.112	0.116	0.107	0.099	0.099	0.096	0.095	0.096	0.112	0.098	0.102	0.133	0.186	0.117
Raw Data (595)	5.69	0.093	0.094	0.093	0.099	0.108	0.1	0.109	0.112	0.11	0.112	0.113	0.105	0.093	0.095	0.092	0.098	0.098	0.097	0.106	0.103	0.103	0.134	0.121	0.123	0.097	0.095	0.095	0.102	0.1	0.097	0.107	0.107	0.107	0.125	0.114	0.112	0.107	0.1	0.099	0.099	0.096	0.098	0.097	0.097	0.097	0.111	0.13	0.137
Raw Data (595)	5.83	0.094	0.094	0.093	0.098	0.116	0.098	0.11	0.142	0.111	0.113	0.114	0.106	0.093	0.096	0.092	0.098	0.098	0.097	0.106	0.102	0.104	0.128	0.13	0.132	0.105	0.136	0.094	0.104	0.114	0.098	0.11	0.11	0.106	0.126	0.155	0.125	0.106	0.1	0.099	0.097	0.097	0.097	0.096	0.098	0.098	0.116	0.12	0.193
Raw Data (595)	5.97	0.093	0.095	0.093	0.099	0.117	0.098	0.111	0.111	0.11	0.112	0.113	0.106	0.093	0.095	0.092	0.098	0.097	0.099	0.109	0.109	0.103	0.132	0.139	0.135	0.097	0.095	0.094	0.099	0.106	0.1	0.114	0.112	0.127	0.124	0.112	0.318	0.106	0.102	0.099	0.096	0.095	0.104	0.095	0.099	0.1	0.116	0.123	0.121
Raw Data (595)	6.11	0.093	0.094	0.093	0.097	0.117	0.098	0.111	0.112	0.11	0.116	0.115	0.105	0.093	0.095	0.091	0.098	0.097	0.097	0.105	0.102	0.105	0.135	0.13	0.127	0.096	0.095	0.093	0.098	0.097	0.104	0.111	0.119	0.154	0.123	0.111	0.16	0.109	0.098	0.098	0.099	0.093	0.097	0.094	0.099	0.098	0.122	0.184	0.117
Raw Data (595)	6.25	0.092	0.094	0.092	0.096	0.112	0.101	0.124	0.112	0.12	0.113	0.114	0.108	0.093	0.095	0.092	0.098	0.1	0.105	0.113	0.107	0.109	0.142	0.131	0.186	0.096	0.106	0.094	0.102	0.122	0.102	0.111	0.111	0.109	0.145	0.117	0.121	0.106	0.098	0.098	0.099	0.103	0.109	0.095	0.099	0.098	0.119	0.129	0.125
Raw Data (595)	6.39	0.092	0.094	0.092	0.096	0.113	0.098	0.113	0.113	0.106	0.112	0.114	0.105	0.094	0.094	0.091	0.099	0.097	0.096	0.128	0.104	0.107	0.134	0.137	0.131	0.097	0.1	0.093	0.098	0.097	0.102	0.113	0.113	0.113	0.129	0.117	0.226	0.105	0.099	0.098	0.097	0.095	0.096	0.094	0.098	0.099	0.148	0.123	0.173
Raw Data (595)	6.53	0.092	0.094	0.093	0.096	0.112	0.097	0.11	0.112	0.109	0.112	0.114	0.106	0.092	0.095	0.094	0.097	0.097	0.097	0.108	0.104	0.11	0.143	0.144	0.138	0.097	0.101	0.094	0.1	0.098	0.104	0.116	0.111	0.108	0.133	0.117	0.119	0.105	0.099	0.099	0.098	0.093	0.096	0.095	0.099	0.102	0.117	0.125	0.193
Raw Data (595)	6.67	0.093	0.093	0.102	0.097	0.112	0.096	0.115	0.115	0.112	0.113	0.113	0.105	0.093	0.094	0.091	0.098	0.096	0.097	0.107	0.106	0.104	0.142	0.158	0.137	0.096	0.111	0.093	0.1	0.104	0.102	0.12	0.113	0.108	0.133	0.122	0.12	0.104	0.098	0.101	0.095	0.095	0.098	0.096	0.099	0.097	0.141	0.126	0.119
Raw Data (595)	6.81	0.092	0.094	0.098	0.098	0.113	0.097	0.111	0.115	0.114	0.112	0.114	0.106	0.093	0.095	0.091	0.098	0.099	0.097	0.106	0.102	0.102	0.147	0.175	0.132	0.097	0.095	0.093	0.102	0.102	0.101	0.12	0.111	0.363	0.13	0.119	0.125	0.106	0.098	0.097	0.097	0.093	0.095	0.096	0.102	0.099	0.116	0.153	0.142
Raw Data (595)	6.94	0.092	0.094	0.092	0.096	0.11	0.097	0.109	0.114	0.112	0.111	0.113	0.105	0.093	0.094	0.091	0.099	0.096	0.097	0.11	0.117	0.101	0.145	0.144	0.146	0.096	0.095	0.094	0.102	0.097	0.1	0.113	0.111	0.118	0.131	0.119	0.123	0.104	0.099	0.098	0.1	0.094	0.099	0.097	0.102	0.099	0.121	0.172	0.118
Raw Data (595)	7.08	0.092	0.094	0.093	0.098	0.109	0.098	0.109	0.119	0.121	0.113	0.114	0.106	0.093	0.095	0.091	0.098	0.097	0.096	0.11	0.105	0.107	0.149	0.137	0.144	0.096	0.096	0.093	0.1	0.1	0.115	0.114	0.115	0.11	0.135	0.127	0.126	0.106	0.099	0.098	0.098	0.128	0.095	0.101	0.11	0.101	0.122	0.128	0.139
Raw Data (595)	7.22	0.093	0.094	0.092	0.096	0.109	0.1	0.112	0.115	0.118	0.112	0.114	0.106	0.093	0.095	0.091	0.098	0.098	0.097	0.109	0.104	0.103	0.15	0.308	0.176	0.098	0.096	0.094	0.099	0.098	0.104	0.112	0.114	0.238	0.132	0.124	0.128	0.105	0.098	0.099	0.097	0.094	0.096	0.098	0.107	0.1	0.122	0.132	0.128
Raw Data (595)	7.36	0.092	0.093	0.093	0.095	0.108	0.096	0.119	0.119	0.128	0.112	0.114	0.104	0.092	0.094	0.09	0.097	0.096	0.096	0.106	0.105	0.101	0.159	0.147	0.143	0.097	0.095	0.093	0.099	0.101	0.1	0.112	0.118	0.11	0.134	0.145	0.13	0.105	0.099	0.099	0.095	0.095	0.097	0.099	0.099	0.103	0.129	0.132	0.237
Raw Data (595)	7.5	0.093	0.095	0.093	0.096	0.108	0.096	0.114	0.119	0.115	0.113	0.113	0.106	0.092	0.094	0.091	0.097	0.096	0.097	0.113	0.108	0.107	0.155	0.15	0.145	0.097	0.095	0.093	0.098	0.097	0.097	0.11	0.112	0.112	0.137	0.155	0.133	0.106	0.099	0.098	0.095	0.095	0.096	0.098	0.134	0.099	0.132	0.135	0.283
Raw Data (595)	7.64	0.092	0.094	0.093	0.096	0.108	0.096	0.114	0.123	0.118	0.112	0.115	0.104	0.092	0.094	0.091	0.097	0.096	0.097	0.112	0.113	0.102	0.168	0.142	0.155	0.096	0.129	0.093	0.098	0.112	0.106	0.112	0.113	0.115	0.136	0.159	0.13	0.104	0.098	0.099	0.096	0.097	0.095	0.097	0.102	0.102	0.2	0.152	0.222
Raw Data (595)	7.78	0.092	0.093	0.092	0.095	0.108	0.095	0.112	0.133	0.151	0.126	0.114	0.106	0.093	0.094	0.091	0.098	0.095	0.096	0.123	0.123	0.105	0.17	0.189	0.146	0.097	0.094	0.093	0.104	0.101	0.103	0.11	0.112	0.312	0.136	0.124	0.135	0.104	0.099	0.098	0.096	0.093	0.095	0.096	0.1	0.102	0.131	0.133	0.439
Raw Data (595)	7.92	0.092	0.093	0.092	0.093	0.102	0.095	0.112	0.121	0.124	0.112	0.113	0.105	0.092	0.094	0.09	0.097	0.094	0.106	0.143	0.101	0.109	0.163	0.146	0.144	0.096	0.094	0.093	0.101	0.097	0.099	0.112	0.114	0.115	0.146	0.132	0.125	0.104	0.098	0.097	0.094	0.095	0.102	0.096	0.122	0.102	0.129	0.133	0.205
Raw Data (595)	8.06	0.092	0.094	0.092	0.095	0.098	0.108	0.118	0.126	0.137	0.112	0.114	0.106	0.092	0.095	0.091	0.098	0.096	0.096	0.122	0.107	0.103	0.163	0.149	0.147	0.096	0.095	0.093	0.106	0.097	0.102	0.11	0.14	0.113	0.14	0.129	0.132	0.105	0.099	0.097	0.097	0.094	0.099	0.097	0.103	0.098	0.262	0.131	0.16
Raw Data (595)	8.19	0.093	0.094	0.092	0.093	0.097	0.095	0.114	0.118	0.131	0.113	0.114	0.105	0.092	0.094	0.091	0.097	0.095	0.096	0.134	0.099	0.105	0.183	0.156	0.155	0.097	0.094	0.092	0.103	0.1	0.101	0.113	0.113	0.112	0.155	0.128	0.133	0.104	0.099	0.099	0.096	0.094	0.097	0.098	0.102	0.117	0.13	0.132	0.703
Raw Data (595)	8.33	0.091	0.093	0.092	0.094	0.097	0.095	0.135	0.12	0.125	0.124	0.112	0.106	0.092	0.094	0.09	0.096	0.095	0.096	0.115	0.103	0.1	0.181	0.155	0.163	0.096	0.096	0.093	0.103	0.097	0.103	0.113	0.113	0.112	0.163	0.146	0.133	0.103	0.098	0.097	0.097	0.093	0.099	0.104	0.098	0.099	0.13	0.133	0.146
Raw Data (595)	8.47	0.092	0.094	0.092	0.094	0.096	0.097	0.123	0.126	0.134	0.112	0.114	0.105	0.092	0.094	0.091	0.097	0.095	0.096	0.105	0.1	0.099	0.165	0.156	0.169	0.096	0.095	0.093	0.103	0.098	0.105	0.121	0.111	0.114	0.159	0.139	0.138	0.104	0.098	0.097	0.096	0.096	0.094	0.097	0.1	0.103	0.226	0.187	0.134
Raw Data (595)	8.61	0.091	0.093	0.093	0.095	0.096	0.094	0.119	0.128	0.151	0.112	0.112	0.103	0.092	0.093	0.091	0.097	0.094	0.097	0.104	0.1	0.107	0.166	0.157	0.18	0.096	0.094	0.093	0.107	0.097	0.106	0.111	0.113	0.113	0.141	0.131	0.134	0.103	0.099	0.098	0.098	0.092	0.098	0.097	0.1	0.1	0.149	0.136	0.273
Raw Data (595)	8.75	0.092	0.093	0.092	0.103	0.096	0.094	0.123	0.131	0.136	0.113	0.114	0.105	0.092	0.094	0.09	0.097	0.095	0.095	0.107	0.103	0.101	0.222	0.161	0.162	0.096	0.094	0.093	0.104	0.103	0.1	0.111	0.112	0.116	0.147	0.133	0.206	0.102	0.098	0.098	0.096	0.094	0.096	0.098	0.1	0.101	0.135	0.134	0.188
Raw Data (595)	8.89	0.092	0.093	0.092	0.096	0.097	0.094	0.124	0.132	0.178	0.111	0.114	0.106	0.093	0.094	0.091	0.096	0.095	0.096	0.122	0.106	0.102	0.171	0.16	0.16	0.096	0.095	0.092	0.103	0.099	0.102	0.113	0.111	0.117	0.154	0.155	0.144	0.104	0.098	0.103	0.096	0.093	0.098	0.099	0.102	0.102	0.184	0.211	0.129
Raw Data (595)	9.03	0.091	0.093	0.091	0.093	0.096	0.095	0.141	0.134	0.136	0.112	0.112	0.104	0.092	0.093	0.09	0.096	0.094	0.095	0.129	0.099	0.1	0.2	0.16	0.52	0.096	0.103	0.093	0.102	0.392	0.102	0.11	0.11	0.113	0.146	0.135	0.166	0.104	0.098	0.097	0.096	0.091	0.093	0.098	0.102	0.1	0.136	0.134	0.128
Raw Data (595)	9.17	0.092	0.093	0.092	0.093	0.096	0.094	0.125	0.131	0.189	0.114	0.115	0.105	0.092	0.093	0.095	0.097	0.094	0.111	0.104	0.097	0.1	0.177	0.17	0.159	0.096	0.094	0.093	0.106	0.103	0.104	0.112	0.111	0.19	0.153	0.154	0.139	0.104	0.098	0.098	0.097	0.097	0.098	0.099	0.102	0.104	0.139	0.293	0.13
Raw Data (595)	9.31	0.09	0.093	0.091	0.094	0.095	0.093	0.128	0.17	0.169	0.112	0.113	0.104	0.091	0.093	0.09	0.096	0.095	0.096	0.107	0.099	0.103	0.176	0.164	0.167	0.095	0.117	0.093	0.103	0.122	0.102	0.119	0.116	1.016	0.188	0.136	0.172	0.103	0.098	0.097	0.093	0.097	0.097	0.095	0.102	0.101	0.141	0.139	0.159
Raw Data (595)	9.44	0.091	0.092	0.091	0.093	0.094	0.093	0.164	0.139	0.164	0.113	0.113	0.104	0.092	0.093	0.09	0.095	0.094	0.094	0.11	0.099	0.102	0.186	0.164	0.161	0.096	0.094	0.092	0.112	0.098	0.098	0.114	1.381	0.113	0.169	0.181	0.142	0.103	0.097	0.096	0.095	0.093	0.097	0.096	0.098	0.101	0.145	0.504	0.13
Raw Data (595)	9.58	0.091	0.093	0.092	0.093	0.096	0.094	0.128	0.137	0.158	0.115	0.113	0.105	0.091	0.094	0.09	0.095	0.095	0.095	0.105	0.1	0.101	0.219	0.168	0.166	0.096	0.144	0.092	0.11	0.1	0.102	0.112	0.118	0.465	0.153	0.138	0.148	0.104	0.098	0.097	0.095	0.097	0.093	0.099	0.102	0.099	0.148	0.134	0.132
Raw Data (595)	9.72	0.091	0.093	0.092	0.093	0.095	0.093	0.171	0.182	0.154	0.112	0.114	0.105	0.092	0.093	0.09	0.097	0.094	0.094	0.109	0.1	0.111	0.186	0.167	0.164	0.096	0.097	0.093	0.104	0.103	0.105	0.111	0.118	0.119	0.174	0.137	0.142	0.103	0.098	0.097	0.096	0.092	0.095	0.099	0.099	0.105	0.139	0.137	0.209
Raw Data (595)	9.86	0.091	0.093	0.092	0.093	0.095	0.093	0.168	0.149	0.161	0.113	0.114	0.105	0.091	0.094	0.091	0.096	0.094	0.094	0.107	0.099	0.102	0.236	0.17	0.166	0.096	0.11	0.092	0.107	0.098	0.105	0.112	0.137	0.118	0.154	0.267	0.144	0.103	0.098	0.097	0.095	0.093	0.093	0.097	0.102	0.101	0.152	1.012	0.133
Raw Data (595)	10	0.089	0.091	0.091	0.091	0.094	0.093	0.14	0.146	0.155	0.112	0.116	0.103	0.091	0.092	0.089	0.095	0.093	0.094	0.107	0.096	0.167	0.182	0.171	0.283	0.095	0.11	0.092	0.107	0.104	0.112	0.284	0.16	0.118	0.167	0.162	0.147	0.102	0.096	0.1	0.096	0.092	0.094	0.098	0.1	0.101	0.16	0.168	0.133
Raw Data (595)	10.14	0.091	0.093	0.125	0.092	0.096	0.095	0.143	0.151	0.167	0.112	0.112	0.104	0.092	0.093	0.094	0.096	0.093	0.095	0.11	0.105	0.102	0.187	0.174	0.618	0.095	0.131	0.092	0.117	0.102	0.108	0.221	0.126	0.118	0.159	0.139	0.146	0.102	0.098	0.098	0.094	0.092	0.096	0.104	0.1	0.101	0.161	0.141	1.157
Raw Data (595)	10.28	0.092	0.093	0.092	0.094	0.094	0.095	0.138	0.152	0.166	0.113	0.115	0.104	0.092	0.093	0.091	0.095	0.094	0.094	0.112	0.1	0.111	0.199	1.007	0.173	0.096	0.133	0.092	0.108	0.105	0.109	0.268	0.117	0.174	0.165	0.14	0.147	0.103	0.097	0.097	0.1	0.093	0.095	0.097	0.102	0.099	0.191	1.163	1.002
Raw Data (595)	10.42	0.091	0.093	0.091	0.093	0.096	0.093	0.151	0.173	0.172	0.112	0.114	0.105	0.092	0.093	0.089	0.095	0.094	0.095	0.109	0.098	0.102	0.192	0.741	0.173	0.096	0.126	0.092	0.1	0.099	0.112	0.335	0.129	0.124	0.158	0.206	0.152	0.103	0.097	0.098	0.099	0.093	0.099	0.097	0.101	0.103	0.368	0.138	1.304
Raw Data (595)	10.56	0.089	0.092	0.091	0.091	0.093	0.092	0.147	0.681	0.177	0.112	0.106	0.104	0.09	0.092	0.094	0.094	0.093	0.091	0.125	0.097	0.101	0.196	0.906	1.107	0.096	0.094	0.091	0.104	0.115	0.117	0.885	0.123	0.129	0.163	0.793	0.153	0.1	0.096	0.097	0.099	0.094	0.094	0.101	0.099	0.099	0.147	0.133	0.13
Raw Data (595)	10.69	0.089	0.092	0.091	0.091	0.094	0.091	0.152	0.165	0.18	0.113	0.107	0.103	0.091	0.092	0.09	0.094	0.093	0.091	0.132	0.113	0.097	0.19	0.232	0.187	0.095	0.094	0.092	0.121	0.096	0.133	0.618	0.225	0.127	0.161	0.144	0.154	0.101	0.095	0.096	0.095	0.095	0.093	0.101	0.101	0.099	0.175	0.141	0.848
Raw Data (595)	10.83	0.091	0.092	0.092	0.093	0.094	0.097	0.159	0.169	0.189	0.112	0.114	0.105	0.091	0.093	0.09	0.094	0.093	0.093	0.119	0.099	0.105	0.197	1.023	0.18	0.095	0.103	0.092	0.102	0.109	0.115	0.705	0.215	0.168	0.16	0.139	0.144	0.102	0.097	0.097	0.097	0.096	0.094	0.101	0.099	0.098	0.141	0.95	1.379
Raw Data (595)	10.97	0.091	0.092	0.093	0.093	0.094	0.092	0.162	0.177	0.193	0.113	0.114	0.104	0.091	0.093	0.09	0.095	0.093	0.093	0.111	0.097	0.097	0.2	1.086	0.181	0.096	0.106	0.091	0.126	0.105	0.128	0.971	0.133	0.133	0.181	0.143	0.151	0.103	0.097	0.096	0.095	0.094	0.096	0.103	0.099	0.098	0.148	0.38	0.788
Raw Data (595)	11.11	0.091	0.092	0.092	0.092	0.094	0.092	0.162	0.18	0.197	0.112	0.114	0.104	0.091	0.093	0.09	0.095	0.094	0.094	0.115	0.124	0.097	0.199	0.193	0.176	0.095	0.093	0.092	0.107	0.105	0.116	0.142	0.123	0.131	0.166	0.143	0.153	0.102	0.097	0.097	0.093	0.093	0.094	0.238	0.1	0.098	0.147	0.154	0.871
Raw Data (595)	11.25	0.09	0.092	0.091	0.091	0.093	0.094	0.167	0.183	0.211	0.112	0.113	0.104	0.091	0.092	0.09	0.094	0.094	0.093	0.104	0.105	0.104	0.198	0.992	0.786	0.095	0.095	0.091	0.111	0.117	0.112	0.583	0.151	0.136	0.166	0.139	0.643	0.1	0.096	0.098	0.097	0.117	0.096	0.099	0.104	0.1	0.158	0.144	0.363
Raw Data (595)	11.39	0.092	0.093	0.092	0.094	0.094	0.092	0.169	0.192	0.217	0.113	0.114	0.104	0.091	0.093	0.09	0.121	0.093	0.094	0.125	0.098	0.099	0.2	0.2	0.301	0.096	0.136	0.092	0.109	0.1	0.107	0.162	0.129	0.206	0.172	0.142	0.201	0.102	0.098	0.097	0.097	0.093	0.093	0.099	0.1	0.098	0.151	0.155	0.128
Raw Data (595)	11.53	0.091	0.102	0.092	0.092	0.093	0.092	0.173	0.193	0.215	0.113	0.114	0.105	0.092	0.093	0.09	0.093	0.093	0.093	0.111	0.113	0.099	0.2	0.184	0.192	0.096	0.118	0.092	0.107	0.104	0.103	0.146	0.146	0.293	0.177	0.142	0.171	0.103	0.097	0.099	0.093	0.094	0.126	0.097	0.106	0.104	0.161	0.158	0.243
Raw Data (595)	11.67	0.091	0.093	0.091	0.093	0.094	0.092	0.181	0.205	0.23	0.112	0.115	0.104	0.092	0.093	0.091	0.095	0.092	0.094	0.131	0.1	0.098	0.2	0.181	0.195	0.095	0.113	0.092	0.103	0.101	0.109	0.149	0.175	0.58	0.169	0.18	0.151	0.103	0.098	0.097	0.096	0.095	0.094	0.097	0.101	0.1	0.15	0.323	0.166
Raw Data (595)	11.81	0.091	0.092	0.092	0.092	0.093	0.092	0.187	0.207	0.244	0.113	0.114	0.105	0.09	0.093	0.091	0.094	0.093	0.093	0.117	0.1	0.104	0.21	0.183	0.194	0.095	0.112	0.092	0.113	0.099	0.105	0.14	0.779	0.225	0.171	0.148	1.713	0.103	0.096	0.096	0.1	0.092	0.094	0.096	0.101	0.099	0.152	0.152	0.156
Raw Data (595)	11.94	0.091	0.092	0.091	0.093	0.093	0.092	0.189	0.216	0.245	0.113	0.115	0.104	0.091	0.093	0.09	0.094	0.092	0.094	0.104	0.101	0.097	0.214	0.184	0.188	0.096	0.121	0.092	0.123	0.115	0.102	0.295	0.614	0.273	0.172	0.199	0.162	0.102	0.097	0.096	0.094	0.095	0.094	0.099	0.098	0.097	0.152	0.247	0.142
Raw Data (595)	12.08	0.091	0.093	0.091	0.097	0.094	0.091	0.202	0.22	0.244	0.113	0.114	0.104	0.091	0.093	0.091	0.095	0.091	0.092	0.108	0.099	0.098	0.213	0.184	0.199	0.095	0.125	0.091	0.112	0.103	0.114	0.229	0.146	0.892	0.203	0.419	0.645	0.103	0.097	0.095	0.104	0.108	0.098	0.098	0.099	0.098	0.157	1.179	0.142
Raw Data (595)	12.22	0.09	0.092	0.111	0.092	0.093	0.091	0.2	0.23	0.255	0.113	0.115	0.104	0.09	0.093	0.091	0.095	0.092	0.093	0.106	0.104	0.097	0.214	0.182	0.196	0.095	0.102	0.092	0.121	0.102	0.116	0.198	0.195	0.172	0.173	0.143	0.156	0.102	0.097	0.096	0.093	0.092	0.096	0.108	0.101	0.097	0.156	0.147	1.296
Raw Data (595)	12.36	0.089	0.091	0.091	0.092	0.092	0.093	0.206	0.234	0.262	0.115	0.106	0.104	0.089	0.092	0.098	0.093	0.119	0.091	0.108	0.099	0.096	0.213	0.185	0.198	0.094	0.093	0.091	0.147	0.109	0.107	0.159	0.156	0.165	0.175	0.148	0.162	0.1	0.095	0.095	0.095	0.094	0.093	0.112	0.098	0.099	0.157	0.138	0.133
Raw Data (595)	12.5	0.091	0.092	0.092	0.092	0.094	0.093	0.214	0.239	0.262	0.113	0.115	0.105	0.09	0.093	0.091	0.095	0.093	0.093	0.125	0.102	0.1	0.214	0.188	0.205	0.095	0.094	0.092	0.117	0.104	0.138	0.159	0.167	0.197	0.172	0.146	0.158	0.103	0.097	0.096	0.096	0.091	0.095	0.123	0.098	0.098	0.164	0.291	0.145
Raw Data (595)	12.64	0.091	0.092	0.092	0.093	0.092	0.092	0.216	0.242	0.263	0.113	0.114	0.104	0.091	0.092	0.09	0.093	0.093	0.093	0.112	0.099	0.159	0.212	0.187	0.193	0.095	0.093	0.091	0.128	0.159	0.122	1.37	0.165	1.304	0.174	0.146	0.156	0.103	0.097	0.096	0.096	0.091	0.096	0.098	0.098	0.099	0.157	1.11	0.143
Raw Data (595)	12.78	0.09	0.092	0.091	0.092	0.094	0.092	0.22	0.247	0.267	0.114	0.117	0.104	0.09	0.093	0.09	0.094	0.091	0.093	0.107	0.101	0.1	0.219	0.184	0.202	0.096	0.136	0.092	0.129	0.102	0.105	0.195	0.171	0.575	0.175	0.144	0.157	0.103	0.098	0.099	0.098	0.093	0.093	0.098	0.098	0.097	0.156	0.144	0.233
Raw Data (595)	12.92	0.092	0.092	0.092	0.093	0.093	0.092	0.225	0.248	0.269	0.114	0.115	0.104	0.091	0.093	0.09	0.094	0.092	0.093	0.126	0.1	0.101	0.216	0.185	0.199	0.095	0.094	0.092	0.116	0.11	0.109	0.17	0.17	0.19	0.175	0.153	0.16	0.102	0.097	0.096	0.095	0.095	0.093	0.098	0.099	0.099	0.172	0.193	0.144
Raw Data (595)	13.06	0.09	0.092	0.091	0.093	0.092	0.091	0.224	0.245	0.265	0.113	0.115	0.104	0.09	0.092	0.09	0.094	0.092	0.092	0.107	0.107	0.103	0.217	0.197	0.198	0.094	0.094	0.092	0.116	0.132	0.114	0.183	0.175	0.203	0.184	0.145	0.152	0.102	0.097	0.096	0.099	0.091	0.101	0.098	0.098	0.096	0.166	0.148	0.146
Raw Data (595)	13.19	0.09	0.092	0.091	0.091	0.093	0.092	0.222	0.249	0.27	0.113	0.114	0.105	0.091	0.092	0.09	0.094	0.091	0.093	0.108	0.105	0.098	0.217	0.187	0.196	0.095	0.111	0.091	0.135	0.117	0.136	0.688	0.182	0.202	0.174	0.149	0.155	0.102	0.097	0.096	0.095	0.092	0.091	0.104	0.099	0.096	0.154	0.138	0.14
Raw Data (595)	13.33	0.091	0.092	0.091	0.093	0.092	0.091	0.224	0.25	0.277	0.127	0.115	0.104	0.09	0.092	0.09	0.093	0.092	0.093	0.108	0.107	0.1	0.221	0.189	0.207	0.095	0.12	0.091	0.117	0.126	0.138	0.909	0.248	0.472	0.183	0.147	0.165	0.103	0.097	0.095	0.098	0.093	0.093	0.105	0.098	0.099	0.163	0.215	0.14
Raw Data (595)	13.47	0.092	0.092	0.091	0.093	0.094	0.092	0.217	0.248	0.273	0.113	0.114	0.104	0.09	0.092	0.09	0.094	0.091	0.093	0.107	0.101	0.098	0.219	0.189	0.202	0.094	0.116	0.091	0.133	0.106	0.11	0.191	0.194	1.564	0.178	0.145	0.162	0.102	0.097	0.095	0.097	0.091	0.092	0.095	0.098	0.098	0.163	0.144	0.14
Raw Data (595)	13.61	0.091	0.092	0.091	0.091	0.092	0.091	0.221	0.249	0.278	0.114	0.113	0.103	0.09	0.093	0.09	0.093	0.091	0.092	0.11	0.099	0.099	0.218	0.191	0.196	0.095	0.093	0.091	0.129	0.107	0.113	0.196	0.2	0.224	0.176	0.146	0.158	0.101	0.097	0.095	0.095	0.092	0.096	0.102	0.104	0.096	0.16	0.336	0.14
Raw Data (595)	13.75	0.09	0.092	0.091	0.092	0.092	0.091	0.224	0.249	0.277	0.112	0.113	0.104	0.09	0.092	0.09	0.092	0.091	0.092	0.109	0.107	0.102	0.222	0.192	0.205	0.094	0.093	0.091	0.117	0.118	0.127	0.21	0.306	0.805	0.181	0.149	0.163	0.101	0.097	0.095	0.096	0.091	0.102	0.096	0.096	0.095	0.163	0.14	0.151
Raw Data (595)	13.89	0.091	0.092	0.091	0.091	0.093	0.091	0.22	0.256	0.274	0.112	0.114	0.103	0.09	0.092	0.09	0.093	0.091	0.092	0.108	0.135	0.098	0.219	0.195	0.211	0.094	0.107	0.091	0.117	0.112	0.137	0.212	0.298	0.38	0.178	0.148	0.166	0.102	0.096	0.095	0.095	0.093	0.092	0.144	0.107	0.095	0.166	0.434	0.138
Raw Data (595)	14.03	0.091	0.093	0.092	0.092	0.093	0.091	0.222	0.253	0.273	0.114	0.115	0.104	0.091	0.093	0.09	0.094	0.092	0.093	0.114	0.106	0.104	0.219	0.19	0.215	0.096	0.094	0.091	0.123	0.112	0.121	0.211	0.216	0.251	0.178	0.149	0.161	0.102	0.098	0.096	0.095	0.092	0.097	0.1	0.096	0.097	0.163	0.182	0.136
Raw Data (595)	14.17	0.089	0.091	0.091	0.096	0.091	0.094	0.228	0.255	0.276	0.112	0.113	0.103	0.089	0.092	0.089	0.092	0.091	0.091	0.114	0.106	0.099	0.215	0.193	0.211	0.094	0.092	0.091	0.133	0.114	0.132	0.512	1.705	0.259	0.179	0.151	0.167	0.1	0.096	0.095	0.093	0.097	0.092	0.099	0.095	0.096	0.634	1.312	0.156
Raw Data (595)	14.31	0.091	0.092	0.091	0.091	0.094	0.091	0.224	0.258	0.276	0.114	0.114	0.103	0.09	0.092	0.09	0.094	0.091	0.093	0.132	0.11	0.101	0.22	0.192	0.212	0.094	0.093	0.092	0.125	0.119	0.118	0.234	0.229	0.279	0.188	0.149	0.166	0.102	0.097	0.097	0.095	0.093	0.095	0.094	0.095	0.095	0.166	1.751	0.137
Raw Data (595)	14.44	0.091	0.092	0.091	0.091	0.093	0.093	0.22	0.259	0.277	0.113	0.115	0.103	0.09	0.092	0.09	0.093	0.092	0.092	0.116	0.103	0.106	0.221	0.194	0.212	0.095	0.115	0.091	0.125	0.116	0.16	0.423	0.234	0.289	0.182	0.296	0.166	0.1	0.096	0.096	0.096	0.09	0.093	0.096	0.097	0.095	0.161	0.17	0.142
Raw Data (595)	14.58	0.09	0.092	0.091	0.091	0.092	0.091	0.225	0.258	0.278	0.113	0.113	0.102	0.09	0.092	0.091	0.093	0.092	0.093	0.136	0.109	0.102	0.229	0.195	0.211	0.095	0.093	0.091	0.199	0.122	0.129	0.972	0.266	0.291	0.185	0.152	0.167	0.102	0.097	0.095	0.095	0.092	0.091	0.097	0.095	0.097	0.165	1.563	0.147
Raw Data (595)	14.72	0.091	0.092	0.092	0.091	0.092	0.091	0.221	0.261	0.279	0.113	0.114	0.103	0.09	0.092	0.09	0.093	0.091	0.092	0.125	0.109	0.104	0.225	0.196	0.215	0.094	0.093	0.091	0.137	0.111	0.185	1.498	0.255	0.297	0.18	0.156	0.171	0.101	0.096	0.095	0.097	0.094	0.097	0.207	0.096	0.099	0.169	0.146	0.14
Raw Data (595)	14.86	0.091	0.091	0.091	0.091	0.092	0.091	0.224	0.261	0.282	0.112	0.116	0.102	0.089	0.091	0.09	0.092	0.091	0.092	0.146	0.183	0.103	0.232	0.194	0.228	0.093	0.093	0.091	0.168	0.12	0.134	0.348	0.267	0.337	0.188	0.157	0.175	0.101	0.095	0.094	0.099	0.093	0.103	0.097	0.095	0.099	0.166	0.146	0.15
Raw Data (595)	15	0.09	0.092	0.091	0.092	0.093	0.091	0.222	0.264	0.282	0.113	0.114	0.103	0.09	0.092	0.09	0.093	0.091	0.092	0.134	0.107	0.104	0.235	0.199	0.226	0.095	0.099	0.091	0.147	0.126	0.155	0.648	0.279	0.369	0.199	0.158	0.179	0.101	0.096	0.095	0.094	0.091	0.094	0.1	0.094	0.097	0.167	0.143	0.14
Raw Data (595)	15.14	0.091	0.091	0.091	0.091	0.093	0.092	0.231	0.268	0.288	0.113	0.114	0.103	0.089	0.091	0.09	0.094	0.09	0.092	0.118	0.122	0.114	0.235	0.199	0.232	0.095	0.108	0.091	0.13	0.137	0.135	0.291	0.29	0.697	0.189	0.156	0.179	0.101	0.096	0.095	0.095	0.096	0.093	0.225	0.095	0.127	0.528	0.144	0.137
Raw Data (595)	15.28	0.09	0.092	0.091	0.091	0.092	0.09	0.228	0.266	0.284	0.113	0.113	0.102	0.089	0.093	0.089	0.092	0.091	0.091	0.12	0.111	0.109	0.238	0.203	0.225	0.095	0.126	0.09	0.133	0.129	0.136	0.316	0.304	1.325	0.195	0.16	0.183	0.1	0.096	0.095	0.098	0.093	0.1	0.135	0.096	0.112	0.175	0.138	0.135
Raw Data (595)	15.42	0.091	0.091	0.091	0.093	0.091	0.09	0.231	0.274	0.285	0.113	0.114	0.103	0.09	0.093	0.089	0.093	0.091	0.091	0.122	0.112	0.122	0.245	0.202	0.236	0.094	0.092	0.09	0.142	0.125	0.176	0.754	0.307	0.752	0.197	0.16	0.187	0.101	0.097	0.096	0.099	0.093	0.101	0.101	0.095	0.097	0.173	0.139	0.139
Raw Data (595)	15.56	0.091	0.091	0.092	0.092	0.092	0.091	0.233	0.267	0.293	0.113	0.114	0.102	0.09	0.092	0.09	0.094	0.091	0.092	0.123	0.112	0.107	0.258	0.206	0.233	0.095	0.107	0.092	0.145	0.127	0.185	0.331	0.318	0.579	0.198	0.165	0.183	0.101	0.096	0.095	0.094	0.094	0.097	0.317	0.095	0.103	0.201	0.145	0.153
Raw Data (595)	15.69	0.09	0.091	0.091	0.094	0.092	0.094	0.235	0.27	0.291	0.113	0.115	0.103	0.09	0.092	0.091	0.092	0.091	0.092	0.129	0.114	0.113	0.25	0.201	0.232	0.095	0.093	0.091	0.144	0.152	0.162	0.521	0.33	0.748	0.2	0.169	0.19	0.1	0.096	0.095	0.104	0.092	0.094	0.103	0.095	0.099	0.182	0.14	0.142
Raw Data (595)	15.83	0.091	0.092	0.09	0.096	0.092	0.091	0.24	0.27	0.295	0.114	0.115	0.103	0.089	0.093	0.089	0.093	0.09	0.092	0.12	0.113	0.11	0.255	0.204	0.242	0.095	0.093	0.092	0.143	0.166	0.146	0.361	0.353	0.46	0.196	0.169	0.194	0.101	0.096	0.097	0.097	0.093	0.094	0.102	0.096	0.097	0.178	0.141	0.143
Raw Data (595)	15.97	0.091	0.09	0.091	0.092	0.133	0.09	0.237	0.275	0.299	0.113	0.113	0.102	0.089	0.091	0.09	0.093	0.09	0.091	0.121	0.12	0.111	0.261	0.208	0.243	0.094	0.092	0.091	0.178	0.152	0.148	0.37	0.353	0.994	0.203	0.17	0.188	0.1	0.096	0.094	0.094	0.091	0.092	0.361	0.099	0.101	0.205	0.145	0.14
Raw Data (595)	16.11	0.091	0.091	0.091	0.096	0.092	0.097	0.242	0.278	0.3	0.113	0.115	0.103	0.089	0.092	0.098	0.092	0.09	0.091	0.124	0.119	0.112	0.282	0.203	0.243	0.094	0.098	0.091	0.161	0.183	0.146	0.368	0.365	1.003	0.212	0.175	0.202	0.1	0.096	0.095	0.101	0.092	0.1	0.165	0.095	0.098	0.206	0.144	0.141
Raw Data (595)	16.25	0.091	0.091	0.091	0.096	0.092	0.092	0.245	0.279	0.301	0.113	0.115	0.104	0.089	0.092	0.09	0.093	0.09	0.092	0.125	0.12	0.112	0.272	0.209	0.252	0.094	0.103	0.091	0.199	0.167	0.179	0.386	0.373	1.353	0.209	0.173	0.189	0.1	0.096	0.095	0.095	0.093	0.099	0.105	0.094	0.098	0.21	0.152	0.143
Raw Data (595)	16.39	0.09	0.091	0.091	0.091	0.101	0.091	0.244	0.283	0.309	0.114	0.114	0.104	0.089	0.092	0.09	0.093	0.09	0.094	0.128	0.121	0.117	0.271	0.215	0.256	0.094	0.113	0.091	0.185	0.134	0.171	0.407	0.405	0.656	0.212	0.175	0.2	0.1	0.096	0.097	0.097	0.096	0.095	0.22	0.097	0.103	0.317	0.149	0.141
Raw Data (595)	16.53	0.091	0.091	0.091	0.091	0.092	0.09	0.246	0.283	0.309	0.114	0.114	0.103	0.089	0.091	0.09	0.096	0.089	0.091	0.127	0.705	0.116	0.275	0.216	0.257	0.095	0.093	0.09	0.163	0.145	0.173	0.4	0.404	1.106	0.226	0.177	0.202	0.101	0.096	0.095	0.099	0.092	0.094	0.134	0.095	0.103	0.202	0.158	0.144
Raw Data (595)	16.67	0.091	0.092	0.091	0.093	0.092	0.09	0.247	0.297	0.314	0.113	0.115	0.103	0.089	0.092	0.089	0.092	0.09	0.092	0.131	0.127	0.119	0.293	0.227	0.28	0.094	0.119	0.091	0.247	0.144	0.208	0.404	0.413	0.692	0.222	0.177	0.205	0.1	0.096	0.095	0.093	0.091	0.095	0.107	0.093	0.103	0.212	0.154	0.149
Raw Data (595)	16.81	0.091	0.091	0.091	0.092	0.099	0.091	0.25	0.292	0.322	0.114	0.115	0.103	0.089	0.092	0.089	0.093	0.09	0.091	0.134	0.132	0.121	0.367	0.226	0.27	0.093	0.093	0.091	0.158	0.154	0.212	0.44	0.44	0.601	0.233	0.185	0.199	0.1	0.096	0.095	0.105	0.093	0.094	0.334	0.111	0.102	0.298	0.159	0.153
Raw Data (595)	16.94	0.09	0.092	0.091	0.092	0.092	0.09	0.254	0.298	0.323	0.113	0.114	0.102	0.09	0.092	0.099	0.092	0.091	0.092	0.137	0.135	0.12	0.302	0.232	0.282	0.095	0.11	0.091	0.17	0.146	0.238	1.155	0.443	0.586	0.341	0.184	0.205	0.1	0.096	0.095	0.094	0.093	0.095	0.118	0.096	0.106	0.226	0.165	0.155
Raw Data (595)	17.08	0.09	0.091	0.091	0.092	0.092	0.09	0.264	0.301	0.328	0.113	0.114	0.104	0.089	0.092	0.089	0.092	0.09	0.091	0.138	0.137	0.125	0.311	0.233	0.286	0.094	0.092	0.091	0.196	0.158	0.206	0.44	0.458	0.628	0.231	0.187	0.208	0.1	0.096	0.094	0.098	0.093	0.094	0.117	0.097	0.365	0.248	0.156	0.156
Raw Data (595)	17.22	0.091	0.091	0.091	0.095	0.092	0.091	0.262	0.307	0.33	0.114	0.115	0.103	0.089	0.092	0.098	0.092	0.091	0.091	0.143	0.155	0.126	0.325	0.241	0.276	0.094	0.092	0.091	0.179	0.22	0.208	0.469	0.787	0.547	0.233	0.187	0.202	0.099	0.096	0.094	0.097	0.091	0.094	0.125	0.095	0.105	0.221	0.163	0.157
Raw Data (595)	17.36	0.09	0.091	0.09	0.092	0.092	0.09	0.27	0.311	0.34	0.114	0.115	0.104	0.089	0.093	0.089	0.092	0.091	0.092	0.148	0.143	0.13	0.321	0.249	0.291	0.094	0.093	0.091	0.189	0.164	0.232	0.475	0.491	0.592	0.236	0.211	0.211	0.1	0.095	0.095	0.098	0.092	0.092	0.306	0.097	0.105	0.222	0.161	0.167
Raw Data (595)	17.5	0.091	0.091	0.091	0.091	0.092	0.09	0.278	0.319	0.341	0.114	0.115	0.103	0.089	0.093	0.09	0.093	0.09	0.091	0.15	0.146	0.133	0.338	0.252	0.319	0.094	0.131	0.091	0.192	0.33	0.226	0.53	0.972	0.628	0.231	0.197	0.214	0.1	0.096	0.095	0.093	0.093	0.094	0.114	0.099	0.107	0.219	0.169	0.172
Raw Data (595)	17.64	0.091	0.091	0.091	0.091	0.092	0.092	0.277	0.33	0.349	0.113	0.114	0.104	0.089	0.092	0.089	0.093	0.09	0.092	0.152	0.149	0.141	0.345	0.253	0.31	0.095	0.093	0.091	0.214	0.176	0.258	0.525	0.526	0.844	0.245	0.203	0.208	0.1	0.096	0.095	0.095	0.094	0.097	0.216	0.097	0.112	0.263	0.181	0.171
Raw Data (595)	17.78	0.09	0.091	0.097	0.091	0.092	0.092	0.283	0.324	0.358	0.113	0.116	0.103	0.089	0.093	0.09	0.092	0.09	0.091	0.154	0.153	0.139	0.363	0.259	0.316	0.094	0.094	0.091	0.207	0.183	0.292	0.557	0.492	0.612	0.271	0.206	0.216	0.099	0.096	0.095	0.097	0.093	0.094	0.112	0.097	0.126	0.259	0.179	0.179
Raw Data (595)	17.92	0.09	0.091	0.091	0.091	0.092	0.09	0.42	0.336	0.362	0.116	0.116	0.103	0.089	0.093	0.09	0.093	0.09	0.091	0.156	0.155	0.142	0.371	0.269	0.33	0.094	0.092	0.091	0.216	0.183	0.282	0.556	1.265	0.607	0.245	0.208	0.213	0.101	0.096	0.095	0.096	0.091	0.095	0.118	0.097	0.111	0.283	0.177	0.206
Raw Data (595)	18.06	0.091	0.091	0.091	0.093	0.091	0.09	0.293	0.352	0.37	0.114	0.115	0.103	0.089	0.093	0.103	0.093	0.089	0.091	0.164	0.157	0.146	0.37	0.27	0.341	0.095	0.093	0.09	0.224	0.195	0.269	0.544	0.531	0.904	0.256	0.214	0.215	0.1	0.096	0.095	0.095	0.094	0.097	0.149	0.098	0.272	0.623	0.176	0.185
Raw Data (595)	18.19	0.089	0.09	0.091	0.093	0.091	0.09	0.296	0.337	0.381	0.113	0.115	0.102	0.088	0.092	0.089	0.092	0.09	0.091	0.162	0.16	0.149	0.397	0.301	0.356	0.094	0.092	0.09	0.221	0.194	0.27	0.547	1.378	0.778	0.259	0.223	0.214	0.098	0.095	0.097	0.093	0.092	0.094	0.465	0.1	0.156	1.046	0.192	0.185
Raw Data (595)	18.33	0.091	0.091	0.092	0.091	0.093	0.09	0.308	0.854	0.375	0.113	0.115	0.103	0.089	0.093	0.089	0.093	0.09	0.091	0.169	0.162	0.152	0.392	0.284	0.351	0.094	0.095	0.091	0.223	0.237	0.29	0.568	0.586	0.647	0.269	0.215	0.211	0.1	0.096	0.094	0.101	0.098	0.103	0.129	0.102	0.344	0.771	0.187	0.195
Raw Data (595)	18.47	0.091	0.091	0.091	0.091	0.091	0.09	0.311	0.438	0.392	0.113	0.115	0.103	0.089	0.093	0.097	0.092	0.09	0.091	0.177	0.167	0.157	0.417	0.298	0.358	0.094	0.093	0.09	0.253	0.212	0.295	0.602	0.651	0.612	0.274	0.222	0.23	0.101	0.096	0.095	0.104	0.101	0.093	0.132	0.101	0.184	0.406	0.191	0.197
Raw Data (595)	18.61	0.091	0.091	0.09	0.093	0.092	0.09	0.312	0.363	0.391	0.118	0.115	0.103	0.088	0.092	0.089	0.092	0.09	0.09	0.175	0.168	0.159	0.472	0.296	0.364	0.094	0.094	0.09	0.25	0.228	0.291	0.61	0.594	0.641	0.307	0.239	0.225	0.1	0.096	0.094	0.096	0.093	0.094	0.129	0.1	0.289	0.359	0.188	0.195
Raw Data (595)	18.75	0.09	0.091	0.09	0.091	0.147	0.09	0.324	0.364	0.411	0.115	0.115	0.102	0.089	0.093	0.089	0.093	0.09	0.091	0.176	0.172	0.162	0.461	0.298	0.38	0.094	0.117	0.091	0.264	0.237	0.332	0.616	0.705	0.639	0.288	0.239	0.222	0.099	0.098	0.096	0.1	0.092	0.099	0.121	0.101	0.122	0.333	0.188	0.193
Raw Data (595)	18.89	0.091	0.09	0.091	0.092	0.093	0.091	0.319	0.376	0.418	0.113	0.116	0.103	0.088	0.093	0.089	0.092	0.091	0.091	0.181	0.175	0.163	0.461	0.324	0.383	0.094	0.121	0.09	0.261	0.65	0.361	0.577	0.79	0.772	0.29	0.244	0.242	0.099	0.096	0.094	0.098	0.091	0.097	0.387	0.102	0.126	0.332	0.2	0.199
Raw Data (595)	19.03	0.09	0.091	0.09	0.091	0.092	0.09	0.334	0.997	0.429	0.113	0.115	0.102	0.089	0.093	0.089	0.092	0.09	0.099	0.18	0.174	0.169	0.465	0.328	0.387	0.094	0.092	0.09	0.291	0.41	0.517	0.669	0.593	0.746	0.313	0.258	0.237	0.1	0.096	0.095	0.103	0.094	0.114	0.12	0.103	0.128	0.628	0.199	0.211
Raw Data (595)	19.17	0.091	0.09	0.091	0.091	0.094	0.091	0.339	0.388	0.434	0.113	0.114	0.102	0.089	0.094	0.09	0.093	0.09	0.091	0.179	0.172	0.17	0.474	0.329	0.427	0.094	0.092	0.09	0.294	0.263	0.367	0.669	0.687	0.751	0.322	0.258	0.255	0.099	0.096	0.097	0.097	0.096	0.096	0.115	0.103	0.373	0.634	0.201	0.209
Raw Data (595)	19.31	0.09	0.091	0.09	0.093	0.093	0.09	0.345	0.41	0.439	0.117	0.115	0.103	0.089	0.094	0.096	0.092	0.09	0.091	0.18	0.171	0.177	0.563	0.343	0.415	0.093	0.093	0.09	0.321	0.273	0.395	0.872	0.677	0.673	0.348	0.282	0.25	0.099	0.095	0.094	0.098	0.092	0.1	0.174	0.107	0.129	0.36	0.205	0.198
Raw Data (595)	19.44	0.091	0.091	0.091	0.091	0.095	0.09	0.355	0.43	0.448	0.113	0.115	0.103	0.089	0.094	0.089	0.091	0.09	0.091	0.18	0.174	0.174	0.572	0.353	0.426	0.093	0.093	0.09	0.32	0.316	0.403	0.587	0.635	0.952	0.452	0.324	0.256	0.099	0.095	0.093	0.097	0.101	0.102	0.126	0.108	0.663	0.333	0.229	0.209
Raw Data (595)	19.58	0.09	0.091	0.09	0.091	0.091	0.089	0.36	0.411	0.46	0.116	0.114	0.102	0.088	0.093	0.088	0.092	0.09	0.091	0.176	0.175	0.176	0.552	0.367	0.474	0.094	0.092	0.09	0.339	0.309	0.534	0.678	0.657	0.677	0.369	0.327	0.264	0.098	0.095	0.094	0.102	0.095	0.094	0.127	0.111	0.143	0.41	0.218	0.24
Raw Data (595)	19.72	0.09	0.09	0.09	0.091	0.091	0.09	0.367	0.457	0.495	0.114	0.115	0.103	0.088	0.095	0.088	0.092	0.09	0.09	0.177	0.173	0.177	0.552	0.37	0.447	0.094	0.093	0.091	0.361	0.338	0.439	0.768	0.773	1.193	0.381	0.314	0.278	0.099	0.095	0.093	0.104	0.093	0.103	0.253	0.113	0.15	0.972	0.221	0.23
Raw Data (595)	19.86	0.09	0.096	0.09	0.092	0.091	0.09	0.377	0.433	0.544	0.115	0.115	0.103	0.088	0.094	0.088	0.092	0.09	0.091	0.177	0.177	0.174	0.618	0.385	0.463	0.093	0.098	0.091	0.361	0.349	0.806	0.657	0.712	0.659	0.421	0.402	0.277	0.099	0.096	0.094	0.096	0.095	0.101	0.357	0.114	0.161	0.715	0.246	0.223
Raw Data (595)	20	0.091	0.09	0.09	0.092	0.091	0.089	0.383	0.436	0.496	0.113	0.114	0.102	0.088	0.093	0.088	0.091	0.089	0.09	0.178	0.172	0.173	0.622	0.394	0.484	0.093	0.096	0.09	0.39	0.346	0.54	0.726	0.749	0.65	0.401	0.34	0.283	0.099	0.095	0.094	0.102	0.097	0.101	0.544	0.114	0.158	0.461	0.223	0.229
Raw Data (595)	20.14	0.09	0.09	0.09	0.091	0.091	0.09	0.393	0.475	0.533	0.115	0.114	0.103	0.089	0.096	0.089	0.092	0.089	0.091	0.177	0.172	0.175	0.578	0.4	0.499	0.094	0.119	0.091	0.4	0.375	0.478	0.721	0.692	1.097	0.833	0.375	0.293	0.099	0.095	0.094	0.101	0.101	0.101	0.302	0.115	0.16	0.453	0.262	0.244
Raw Data (595)	20.28	0.09	0.091	0.091	0.092	0.091	0.09	0.39	0.455	0.531	0.114	0.115	0.103	0.089	0.095	0.089	0.092	0.09	0.091	0.177	0.174	0.172	0.649	0.424	0.534	0.093	0.1	0.091	0.421	0.391	0.494	0.708	0.688	0.649	0.428	0.374	0.289	0.099	0.095	0.095	0.101	0.1	0.1	0.169	0.123	0.452	0.545	0.239	0.283
Raw Data (595)	20.42	0.091	0.091	0.09	0.091	0.091	0.09	0.501	0.456	1.125	0.114	0.116	0.102	0.088	0.095	0.088	0.091	0.09	0.09	0.177	0.171	0.175	0.728	0.428	0.518	0.093	0.093	0.09	0.451	0.416	0.513	0.656	0.755	0.608	0.506	0.489	0.306	0.099	0.095	0.093	0.097	0.114	0.104	0.9	0.134	0.253	0.594	0.248	0.263
Raw Data (595)	20.56	0.091	0.09	0.09	0.092	0.091	0.09	0.408	0.485	0.877	0.114	0.115	0.102	0.088	0.094	0.089	0.091	0.09	0.091	0.177	0.172	0.176	0.656	0.442	0.546	0.093	0.092	0.09	0.465	0.445	0.543	0.708	0.821	0.671	0.453	0.401	0.311	0.099	0.095	0.094	0.098	0.092	0.1	0.184	0.128	0.239	0.387	0.269	0.273
Raw Data (595)	20.69	0.091	0.09	0.09	0.092	0.091	0.09	0.421	0.499	0.838	0.114	0.116	0.103	0.088	0.094	0.093	0.091	0.09	0.091	0.175	0.173	0.177	0.698	0.451	0.531	0.093	0.092	0.09	0.492	0.448	0.546	0.771	0.674	0.65	0.485	0.404	0.324	0.098	0.095	0.093	0.102	0.095	0.124	0.162	0.129	0.178	0.41	0.26	0.303
Raw Data (595)	20.83	0.09	0.091	0.089	0.092	0.094	0.09	0.472	1.037	0.846	0.115	0.115	0.102	0.088	0.097	0.088	0.092	0.09	0.09	0.176	0.176	0.176	0.695	0.485	0.542	0.093	0.099	0.09	0.527	0.491	0.581	0.748	0.667	0.633	0.493	0.443	0.332	0.098	0.095	0.094	0.098	0.143	0.101	0.162	0.463	0.222	0.455	0.293	0.31
Raw Data (595)	20.97	0.09	0.09	0.091	0.093	0.091	0.09	0.439	0.555	0.551	0.114	0.116	0.103	0.088	0.095	0.089	0.093	0.089	0.091	0.175	0.177	0.176	0.685	0.481	0.601	0.093	0.102	0.089	0.531	0.502	0.608	0.732	0.697	0.648	0.492	0.451	0.402	0.099	0.095	0.093	0.102	0.096	0.104	0.174	1.259	0.256	0.426	0.298	0.341
Raw Data (595)	21.11	0.091	0.091	0.091	0.091	0.091	0.091	0.463	1	0.586	0.115	0.116	0.103	0.089	0.096	0.089	0.092	0.091	0.091	0.175	0.177	0.177	0.787	0.516	0.559	0.094	0.122	0.09	0.552	0.524	0.625	0.776	0.717	0.631	0.547	0.412	0.401	0.1	0.096	0.094	0.101	0.102	0.107	0.189	0.228	0.575	0.429	0.292	0.317
Raw Data (595)	21.25	0.09	0.091	0.09	0.094	0.091	0.089	0.453	0.628	0.765	0.114	0.115	0.102	0.088	0.096	0.089	0.092	0.09	0.091	0.174	0.178	0.175	0.676	0.507	0.59	0.094	0.092	0.09	0.583	0.543	0.633	0.811	0.743	0.641	0.57	0.616	0.387	0.099	0.095	0.093	0.106	0.118	0.104	0.189	0.254	0.218	0.444	0.313	0.383
Raw Data (595)	21.39	0.09	0.09	0.09	0.093	0.091	0.09	0.463	0.582	0.756	0.114	0.114	0.102	0.088	0.095	0.088	0.091	0.089	0.09	0.173	0.175	0.179	0.692	0.523	0.827	0.093	0.091	0.09	0.59	0.576	0.634	0.732	0.754	0.919	0.573	0.508	0.411	0.098	0.095	0.093	0.102	0.105	0.115	0.203	0.428	0.226	0.423	0.35	0.462
Raw Data (595)	21.53	0.091	0.09	0.09	0.09	0.091	0.09	0.487	0.617	0.712	0.115	0.115	0.103	0.088	0.096	0.089	0.092	0.089	0.09	0.174	0.181	0.179	0.702	0.542	0.596	0.093	0.092	0.091	0.609	0.603	0.675	0.838	0.77	0.707	0.524	0.503	0.439	0.098	0.094	0.094	0.111	0.099	0.106	0.48	1.282	0.237	0.505	0.33	0.367
Raw Data (595)	21.67	0.09	0.09	0.09	0.091	0.091	0.092	0.617	0.85	0.594	0.114	0.115	0.102	0.088	0.141	0.09	0.092	0.089	0.09	0.174	0.255	0.177	0.723	0.581	0.636	0.093	0.092	0.09	0.622	0.599	0.667	0.769	0.726	0.647	0.593	0.505	0.545	0.1	0.096	0.096	0.102	0.096	0.122	0.213	0.178	0.249	0.532	0.343	0.739
Raw Data (595)	21.81	0.09	0.09	0.09	0.091	0.092	0.09	0.658	1.026	0.64	0.114	0.115	0.103	0.088	0.096	0.091	0.092	0.089	0.091	0.173	0.179	0.176	0.719	0.618	0.697	0.093	0.091	0.09	0.632	0.612	0.709	0.707	0.663	0.699	0.608	0.529	0.414	0.098	0.095	0.097	0.109	0.096	0.113	0.222	0.386	0.292	0.572	0.37	0.425
Raw Data (595)	21.94	0.091	0.091	0.09	0.093	0.092	0.09	0.52	0.982	0.7	0.114	0.115	0.103	0.088	0.098	0.089	0.092	0.089	0.091	0.176	0.187	0.176	0.748	0.646	0.733	0.093	0.093	0.09	0.649	0.666	0.716	0.747	0.804	0.682	0.561	0.799	0.461	0.099	0.095	0.093	0.112	0.095	0.109	0.436	0.498	0.538	0.646	0.362	0.406
Raw Data (595)	22.08	0.09	0.091	0.09	0.091	0.092	0.09	0.516	0.705	1.111	0.114	0.115	0.103	0.088	0.098	0.089	0.092	0.089	0.091	0.175	0.189	0.177	0.77	0.663	0.733	0.093	0.092	0.09	0.658	0.67	0.739	0.701	0.685	0.679	0.636	0.486	0.441	0.098	0.095	0.093	0.106	0.103	0.135	0.241	0.939	0.287	0.573	0.395	0.455
Raw Data (595)	22.22	0.09	0.09	0.09	0.094	0.091	0.089	0.591	0.964	0.712	0.113	0.114	0.102	0.088	0.097	0.089	0.092	0.089	0.09	0.176	0.323	0.175	0.766	0.644	0.785	0.092	0.091	0.09	0.683	0.724	0.727	0.758	0.93	0.645	0.649	0.609	0.532	0.098	0.096	0.093	0.109	0.107	0.116	1.141	1.216	0.429	0.492	0.397	0.462
Raw Data (595)	22.36	0.09	0.09	0.09	0.092	0.091	0.09	0.529	0.748	0.639	0.114	0.115	0.102	0.088	0.097	0.089	0.091	0.089	0.09	0.173	0.362	0.176	0.746	0.69	0.713	0.093	0.092	0.09	0.704	0.688	0.745	0.73	0.672	0.699	0.743	0.57	0.492	0.1	0.095	0.093	0.115	0.101	0.11	0.316	0.253	0.309	0.531	0.421	0.852
Raw Data (595)	22.5	0.09	0.09	0.09	0.092	0.091	0.089	0.544	0.667	0.709	0.115	0.115	0.102	0.088	0.097	0.09	0.091	0.089	0.09	0.175	0.269	0.179	0.856	0.633	0.734	0.093	0.092	0.09	0.723	0.7	0.772	0.703	0.737	0.703	0.712	0.577	0.55	0.098	0.094	0.094	0.117	0.108	0.128	0.365	0.261	0.358	0.543	0.444	0.472
Raw Data (595)	22.64	0.09	0.091	0.092	0.091	0.091	0.09	0.529	0.617	0.769	0.114	0.116	0.103	0.088	0.096	0.089	0.092	0.089	0.09	0.176	0.183	0.176	0.878	0.736	0.79	0.093	0.091	0.09	0.739	0.752	0.78	0.702	0.757	0.647	0.704	0.651	0.529	0.099	0.095	0.094	0.115	0.127	0.127	0.47	0.33	0.368	0.548	0.495	0.586
Raw Data (595)	22.78	0.09	0.09	0.09	0.093	0.091	0.09	0.549	0.681	0.984	0.114	0.115	0.102	0.088	0.096	0.089	0.093	0.089	0.09	0.175	0.227	0.177	0.877	0.711	1.009	0.093	0.102	0.09	0.749	0.731	0.795	0.663	0.703	0.634	0.637	0.795	0.548	0.098	0.094	0.093	0.116	0.102	0.117	0.891	0.412	0.369	0.539	0.507	0.492
Raw Data (595)	22.92	0.09	0.09	0.09	0.09	0.091	0.09	0.559	0.67	0.736	0.116	0.115	0.103	0.088	0.097	0.088	0.092	0.089	0.09	0.175	0.245	0.182	0.866	0.749	0.728	0.092	0.092	0.09	0.761	0.788	0.817	0.701	0.675	0.616	0.76	0.645	0.54	0.098	0.094	0.093	0.132	0.104	0.122	0.961	0.317	0.419	0.564	0.537	0.594
Raw Data (595)	23.06	0.09	0.089	0.09	0.089	0.092	0.089	0.576	0.74	0.854	0.112	0.118	0.102	0.087	0.098	0.09	0.09	0.089	0.102	0.177	0.19	0.189	0.926	0.735	0.755	0.092	0.091	0.09	0.774	0.77	0.837	0.711	0.673	0.634	0.76	0.715	0.513	0.098	0.094	0.093	0.129	0.109	0.126	0.409	0.381	0.413	0.579	0.482	0.624
Raw Data (595)	23.19	0.087	0.091	0.089	0.089	0.09	0.088	0.582	0.7	0.861	0.117	0.106	0.101	0.087	0.095	0.088	0.089	0.089	0.087	0.175	0.183	0.188	0.862	0.715	0.744	0.092	0.11	0.09	0.782	0.799	0.832	0.746	0.704	0.967	0.794	0.565	0.581	0.096	0.092	0.091	0.118	0.105	0.136	0.639	0.349	0.43	0.604	0.528	0.565
Raw Data (595)	23.33	0.09	0.09	0.09	0.091	0.097	0.09	0.641	0.729	0.663	0.116	0.116	0.102	0.088	0.098	0.088	0.092	0.089	0.09	0.175	0.355	0.185	0.94	0.994	0.756	0.092	0.108	0.089	0.795	0.803	0.842	0.774	0.745	0.748	0.774	0.584	0.682	0.098	0.095	0.093	0.158	0.112	0.135	0.385	0.379	0.555	0.625	0.513	0.543
Raw Data (595)	23.47	0.09	0.091	0.09	0.09	0.092	0.09	0.665	0.685	0.735	0.115	0.115	0.102	0.088	0.097	0.089	0.091	0.089	0.09	0.177	0.342	0.247	1.014	0.81	0.832	0.093	0.091	0.089	0.802	0.805	0.854	0.672	0.713	0.718	0.732	0.808	0.597	0.098	0.094	0.093	0.143	0.107	0.141	0.525	0.438	0.723	0.554	0.552	0.627
Raw Data (595)	23.61	0.09	0.091	0.089	0.091	0.091	0.089	1.009	0.669	0.792	0.114	0.116	0.102	0.088	0.096	0.088	0.091	0.089	0.09	0.177	0.245	0.185	0.945	0.842	0.717	0.092	0.091	0.09	0.819	0.826	0.871	0.734	0.71	0.64	0.699	0.657	0.691	0.098	0.094	0.093	0.136	0.12	0.134	0.449	1.18	0.511	0.669	0.559	0.615
Raw Data (595)	23.75	0.089	0.09	0.089	0.097	0.09	0.09	0.694	0.688	0.698	0.116	0.114	0.101	0.088	0.096	0.088	0.091	0.089	0.09	0.178	0.187	0.185	1.008	0.813	0.799	0.093	0.091	0.089	0.834	0.84	0.875	0.656	0.727	0.706	0.7	0.678	0.63	0.098	0.093	0.092	0.126	0.119	0.131	0.469	0.462	0.522	0.622	0.555	0.776
Raw Data (595)	23.89	0.091	0.09	0.09	0.092	0.091	0.089	0.818	0.786	0.709	0.115	0.116	0.101	0.088	0.098	0.089	0.091	0.089	0.09	0.182	0.202	0.186	0.993	0.804	0.752	0.094	0.092	0.089	0.885	0.84	0.89	0.726	0.729	0.742	0.722	0.766	0.704	0.099	0.094	0.093	0.132	0.115	0.143	0.497	0.448	0.566	0.592	0.497	0.57
Raw Data (595)	24.03	0.09	0.09	0.09	0.092	0.091	0.09	0.846	0.695	0.793	0.115	0.115	0.102	0.087	0.097	0.088	0.091	0.089	0.09	0.182	0.197	0.194	1.048	0.772	0.78	0.093	0.091	0.089	0.868	0.852	0.895	0.704	0.78	0.664	0.778	0.743	0.613	0.097	0.093	0.093	0.132	0.118	0.165	0.493	0.485	0.571	0.598	0.585	0.591
[truncated: 48 more columns]

## Sheet: S2+fig-23.7.19
User: USER
Path: C:\Program Files (x86)\BMG\CLARIOstar\User\Data\
Test ID: 993
Test Name: MIC_plate8-21.7-2
Date: 23/07/2019
Time: 17:19:18
Absorbance			Absorbance values are displayed as OD
Well Row		H	H	H	H	H	H	H	H	H	H	H	H	G	G	G	G	G	G	G	G	G	G	G	G	F	F	F	F	F	F	F	F	F	F	F	F	E	E	E	E	E	E	E	E	E	E	E	E
Well Col		10	11	12	7	8	9	4	5	6	1	2	3	10	11	12	7	8	9	4	5	6	1	2	3	10	11	12	7	8	9	4	5	6	1	2	3	10	11	12	7	8	9	4	5	6	1	2	3
Content	Time [h]	Sample X32	Sample X32	Sample X32	Sample X31	Sample X31	Sample X31	Sample X30	Sample X30	Sample X30	Sample X29	Sample X29	Sample X29	Sample X28	Sample X28	Sample X28	Sample X27	Sample X27	Sample X27	Sample X26	Sample X26	Sample X26	Sample X25	Sample X25	Sample X25	Sample X24	Sample X24	Sample X24	Sample X23	Sample X23	Sample X23	Sample X22	Sample X22	Sample X22	Sample X21	Sample X21	Sample X21	Sample X20	Sample X20	Sample X20	Sample X19	Sample X19	Sample X19	Sample X18	Sample X18	Sample X18	Sample X17	Sample X17	Sample X17
Raw Data (595)	0	0.106	0.107	0.108	0.108	0.107	0.108	0.105	0.104	0.105	0.106	0.106	0.105	0.106	0.104	0.107	0.107	0.106	0.109	0.107	0.107	0.106	0.104	0.106	0.105	0.106	0.111	0.111	0.105	0.11	0.106	0.106	0.105	0.104	0.11	0.111	0.113	0.11	0.122	0.112	0.108	0.105	0.107	0.107	0.106	0.106	0.102	0.103	0.104
Raw Data (595)	0.35	0.101	0.102	0.103	0.103	0.103	0.104	0.101	0.102	0.103	0.103	0.11	0.102	0.103	0.101	0.103	0.157	0.102	0.123	0.104	0.102	0.102	0.101	0.102	0.103	0.118	0.107	0.107	0.102	0.1	0.102	0.1	0.112	0.1	0.107	0.108	0.121	0.106	0.107	0.109	0.105	0.103	0.102	0.101	0.102	0.101	0.099	0.11	0.155
Raw Data (595)	0.69	0.099	0.1	0.101	0.102	0.101	0.101	0.1	0.1	0.102	0.101	0.104	0.102	0.101	0.1	0.1	0.144	0.101	0.101	0.101	0.103	0.101	0.1	0.124	0.115	0.101	0.103	0.105	0.1	0.099	0.1	0.1	0.099	0.099	0.11	0.11	0.119	0.103	0.114	0.108	0.102	0.1	0.1	0.139	0.099	0.099	0.099	0.105	0.098
Raw Data (595)	1.04	0.099	0.1	0.1	0.102	0.101	0.101	0.099	0.099	0.102	0.105	0.105	0.101	0.1	0.111	0.1	0.102	0.1	0.099	0.101	0.099	0.101	0.103	0.103	0.098	0.101	0.103	0.103	0.1	0.1	0.101	0.099	0.098	0.099	0.118	0.111	0.128	0.122	0.115	0.108	0.101	0.1	0.1	0.115	0.099	0.108	0.097	0.098	0.1
Raw Data (595)	1.39	0.1	0.098	0.099	0.121	0.101	0.1	0.101	0.1	0.101	0.15	0.107	0.103	0.1	0.098	0.098	0.101	0.099	0.099	0.101	0.101	0.101	0.101	0.102	0.128	0.101	0.102	0.102	0.1	0.097	0.099	0.1	0.098	0.098	0.107	0.115	0.106	0.103	0.107	0.107	0.101	0.098	0.1	0.098	0.099	0.099	0.114	0.097	0.115
Raw Data (595)	1.74	0.098	0.098	0.099	0.101	0.101	0.101	0.102	0.099	0.102	0.116	0.11	0.104	0.099	0.098	0.098	0.101	0.1	0.099	0.102	0.101	0.103	0.103	0.102	0.098	0.1	0.102	0.104	0.099	0.097	0.098	0.106	0.097	0.098	0.113	0.111	0.11	0.103	0.104	0.107	0.101	0.098	0.099	0.097	0.098	0.101	0.097	0.098	0.128
Raw Data (595)	2.08	0.098	0.097	0.098	0.102	0.101	0.1	0.102	0.1	0.103	0.118	0.115	0.103	0.099	0.097	0.097	0.101	0.099	0.098	0.103	0.103	0.1	0.104	0.103	0.098	0.1	0.102	0.102	0.099	0.097	0.098	0.099	0.102	0.098	0.106	0.109	0.109	0.105	0.105	0.106	0.1	0.097	0.1	0.096	0.098	0.098	0.096	0.122	0.097
Raw Data (595)	2.43	0.097	0.097	0.098	0.102	0.102	0.101	0.102	0.101	0.102	0.121	0.114	0.105	0.099	0.097	0.097	0.101	0.098	0.115	0.104	0.101	0.102	0.105	0.118	0.107	0.101	0.102	0.103	0.099	0.097	0.099	0.099	0.099	0.099	0.108	0.109	0.107	0.104	0.104	0.106	0.101	0.097	0.1	0.128	0.099	0.098	0.098	0.105	0.101
Raw Data (595)	2.78	0.096	0.098	0.097	0.102	0.101	0.101	0.108	0.1	0.102	0.121	0.143	0.106	0.098	0.097	0.094	0.099	0.099	0.098	0.102	0.102	0.102	0.105	0.107	0.104	0.099	0.102	0.102	0.098	0.097	0.099	0.1	0.117	0.098	0.107	0.117	0.134	0.102	0.105	0.107	0.099	0.099	0.098	0.096	0.098	0.098	0.098	0.102	0.101
Raw Data (595)	3.13	0.096	0.096	0.096	0.102	0.102	0.101	0.101	0.102	0.102	0.126	0.114	0.105	0.098	0.096	0.096	0.1	0.099	0.1	0.105	0.101	0.103	0.105	0.109	0.099	0.099	0.1	0.102	0.099	0.097	0.103	0.1	0.102	0.099	0.106	0.109	0.109	0.102	0.105	0.105	0.1	0.096	0.099	0.097	0.099	0.098	0.099	0.101	0.135
Raw Data (595)	3.47	0.096	0.096	0.096	0.103	0.102	0.102	0.111	0.102	0.103	0.13	0.113	0.106	0.097	0.097	0.095	0.101	0.098	0.099	0.103	0.102	0.102	0.113	0.106	0.1	0.1	0.101	0.102	0.1	0.097	0.099	0.103	0.105	0.098	0.105	0.109	0.106	0.102	0.103	0.105	0.099	0.1	0.099	0.142	0.099	0.097	0.099	0.102	0.101
Raw Data (595)	3.82	0.096	0.097	0.098	0.104	0.102	0.103	0.103	0.104	0.105	0.131	0.113	0.105	0.098	0.097	0.096	0.101	0.099	0.116	0.107	0.102	0.103	0.109	0.106	0.176	0.099	0.1	0.102	0.099	0.097	0.1	0.101	0.1	0.099	0.108	0.108	0.106	0.102	0.103	0.106	0.101	0.097	0.099	0.097	0.1	0.099	0.105	0.159	0.154
Raw Data (595)	4.17	0.096	0.096	0.097	0.104	0.102	0.103	0.102	0.104	0.105	0.133	0.115	0.108	0.097	0.095	0.094	0.102	0.099	0.148	0.111	0.103	0.103	0.108	0.128	0.113	0.098	0.101	0.101	0.102	0.096	0.099	0.1	0.099	0.101	0.105	0.107	0.105	0.101	0.105	0.104	0.1	0.096	0.099	0.107	0.1	0.098	0.105	0.106	0.105
Raw Data (595)	4.51	0.095	0.095	0.096	0.105	0.102	0.103	0.112	0.107	0.106	0.134	0.112	0.108	0.097	0.096	0.095	0.1	0.099	0.099	0.106	0.105	0.104	0.11	0.13	0.108	0.099	0.1	0.101	0.101	0.098	0.1	0.105	0.104	0.102	0.113	0.108	0.159	0.101	0.103	0.105	0.099	0.096	0.1	0.101	0.099	0.099	0.139	0.111	0.114
Raw Data (595)	4.86	0.095	0.095	0.095	0.103	0.104	0.103	0.107	0.106	0.109	0.138	0.111	0.108	0.096	0.095	0.094	0.099	0.098	0.098	0.107	0.103	0.104	0.109	0.108	0.101	0.099	0.099	0.101	0.101	0.098	0.101	0.102	0.103	0.104	0.105	0.105	0.107	0.101	0.108	0.103	0.1	0.097	0.097	0.098	0.1	0.098	0.112	0.11	0.118
Raw Data (595)	5.21	0.094	0.095	0.094	0.159	0.106	0.104	0.106	0.112	0.108	0.139	0.113	0.11	0.096	0.094	0.094	0.099	0.099	0.098	0.107	0.105	0.109	0.111	0.112	0.123	0.098	0.1	0.101	0.103	0.099	0.1	0.107	0.104	0.108	0.107	0.107	0.13	0.101	0.11	0.103	0.099	0.097	0.099	0.1	0.1	0.099	0.117	0.14	0.117
Raw Data (595)	5.56	0.094	0.096	0.095	0.103	0.103	0.103	0.107	0.109	0.107	0.139	0.137	0.111	0.096	0.095	0.095	0.109	0.098	0.099	0.109	0.105	0.106	0.112	0.109	0.167	0.098	0.099	0.101	0.101	0.1	0.099	0.108	0.106	0.109	0.105	0.114	0.109	0.101	0.108	0.104	0.102	0.098	0.1	0.116	0.1	0.102	0.131	0.208	0.152
Raw Data (595)	5.9	0.094	0.1	0.096	0.106	0.103	0.103	0.107	0.108	0.111	0.138	0.116	0.114	0.097	0.094	0.095	0.099	0.099	0.111	0.11	0.107	0.103	0.111	0.112	0.11	0.098	0.099	0.101	0.101	0.1	0.1	0.12	0.107	0.107	0.106	0.107	0.109	0.101	0.103	0.103	0.1	0.104	0.099	0.146	0.102	0.103	0.131	0.134	0.164
Raw Data (595)	6.25	0.094	0.093	0.096	0.104	0.107	0.103	0.105	0.108	0.115	0.143	0.118	0.116	0.096	0.094	0.093	0.1	0.099	0.123	0.108	0.107	0.104	0.114	0.112	0.106	0.098	0.099	0.1	0.1	0.1	0.1	0.122	0.128	0.116	0.105	0.107	0.12	0.1	0.113	0.103	0.099	0.096	0.098	0.116	0.105	0.101	0.14	0.146	0.165
Raw Data (595)	6.6	0.094	0.093	0.095	0.102	0.104	0.107	0.108	0.126	0.108	0.141	0.126	0.121	0.096	0.094	0.094	0.1	0.099	0.121	0.106	0.104	0.125	0.112	0.112	0.137	0.097	0.099	0.1	0.103	0.101	0.103	0.121	0.116	0.116	0.105	0.112	0.171	0.101	0.102	0.104	0.099	0.096	0.098	0.11	0.102	0.102	0.155	0.152	0.168
Raw Data (595)	6.94	0.092	0.095	0.095	0.102	0.103	0.102	0.126	0.109	0.109	0.148	0.143	0.128	0.096	0.094	0.094	0.099	0.098	0.098	0.106	0.105	0.106	0.114	0.115	0.105	0.098	0.098	0.101	0.103	0.099	0.105	0.113	0.139	0.119	0.106	0.113	0.108	0.1	0.106	0.102	0.099	0.101	0.097	0.143	0.102	0.103	0.167	0.17	0.209
Raw Data (595)	7.29	0.093	0.093	0.095	0.103	0.105	0.102	0.105	0.108	0.15	0.154	0.143	0.131	0.095	0.094	0.093	0.099	0.098	0.098	0.106	0.107	0.101	0.114	0.114	0.106	0.097	0.099	0.1	0.102	0.101	0.101	0.118	0.119	0.114	0.107	0.106	0.107	0.099	0.1	0.102	0.098	0.096	0.097	0.102	0.101	0.102	0.183	0.184	0.186
Raw Data (595)	7.64	0.093	0.093	0.095	0.104	0.112	0.1	0.118	0.112	0.109	0.161	0.15	0.14	0.095	0.094	0.094	0.099	0.099	0.097	0.106	0.111	0.108	0.113	0.114	0.107	0.096	0.099	0.099	0.104	0.104	0.106	0.118	0.121	0.116	0.104	0.106	0.105	0.101	0.109	0.102	0.1	0.101	0.098	0.114	0.106	0.106	0.209	0.209	0.211
Raw Data (595)	7.99	0.093	0.092	0.094	0.104	0.101	0.102	0.106	0.112	0.115	0.169	0.155	0.148	0.094	0.093	0.093	0.097	0.097	0.096	0.105	0.104	0.106	0.113	0.115	0.11	0.097	0.097	0.099	0.103	0.098	0.122	0.133	0.121	0.123	0.104	0.105	0.165	0.1	0.101	0.101	0.099	0.096	0.097	0.106	0.105	0.107	0.234	0.237	0.237
Raw Data (595)	8.33	0.093	0.092	0.094	0.099	0.101	0.099	0.109	0.113	0.115	0.179	0.172	0.161	0.095	0.094	0.094	0.099	0.096	0.095	0.105	0.109	0.107	0.118	0.115	0.106	0.097	0.103	0.1	0.103	0.102	0.104	0.163	0.133	0.129	0.104	0.105	0.108	0.099	0.101	0.102	0.102	0.097	0.097	0.108	0.107	0.104	0.263	0.262	0.263
Raw Data (595)	8.68	0.093	0.093	0.094	0.107	0.104	0.099	0.109	0.114	0.111	0.197	0.189	0.168	0.094	0.093	0.093	0.097	0.097	0.095	0.103	0.106	0.104	0.117	0.114	0.107	0.097	0.104	0.099	0.106	0.099	0.1	0.135	0.127	0.129	0.106	0.105	0.107	0.099	0.1	0.102	0.1	0.095	0.097	0.106	0.107	0.106	0.294	0.304	0.379
Raw Data (595)	9.03	0.092	0.092	0.094	0.1	0.102	0.103	0.104	0.112	0.112	0.208	0.202	0.182	0.095	0.093	0.093	0.096	0.095	0.095	0.105	0.106	0.104	0.117	0.114	0.106	0.096	0.098	0.099	0.105	0.1	0.1	0.142	0.143	0.13	0.104	0.105	0.122	0.1	0.101	0.101	0.099	0.095	0.098	0.109	0.112	0.108	0.339	0.345	0.346
Raw Data (595)	9.38	0.092	0.094	0.094	0.1	0.1	0.1	0.146	0.118	0.111	0.231	0.215	0.194	0.095	0.093	0.093	0.097	0.096	0.095	0.106	0.11	0.119	0.122	0.116	0.107	0.096	0.098	0.098	0.105	0.105	0.101	0.147	0.136	0.143	0.104	0.106	0.101	0.099	0.101	0.101	0.098	0.097	0.099	0.108	0.105	0.11	0.383	0.392	0.393
Raw Data (595)	9.72	0.092	0.092	0.093	0.101	0.099	0.1	0.105	0.11	0.112	0.254	0.238	0.212	0.095	0.094	0.093	0.097	0.096	0.094	0.102	0.102	0.1	0.118	0.125	0.108	0.096	0.098	0.099	0.104	0.103	0.103	0.143	0.146	0.14	0.103	0.105	0.117	0.098	0.101	0.1	0.099	0.094	0.097	0.111	0.111	0.114	0.445	0.442	0.437
Raw Data (595)	10.07	0.092	0.092	0.1	0.104	0.1	0.102	0.115	0.113	0.106	0.267	0.254	0.228	0.094	0.094	0.092	0.096	0.096	0.095	0.103	0.105	0.111	0.116	0.116	0.109	0.096	0.138	0.099	0.105	0.103	0.101	0.145	0.172	0.146	0.103	0.107	0.104	0.098	0.101	0.101	0.099	0.095	0.097	0.113	0.113	0.115	0.493	0.495	0.497
Raw Data (595)	10.42	0.092	0.092	0.093	0.107	0.104	0.102	0.109	0.108	0.11	0.271	0.267	0.24	0.097	0.093	0.093	0.097	0.096	0.094	0.108	0.102	0.101	0.115	0.114	0.108	0.097	0.113	0.098	0.113	0.107	0.099	0.145	0.159	0.162	0.104	0.105	0.101	0.099	0.103	0.102	0.098	0.096	0.096	0.115	0.115	0.112	0.54	0.545	0.551
Raw Data (595)	10.76	0.092	0.092	0.093	0.1	0.102	0.103	0.111	0.119	0.105	0.861	0.262	0.242	0.093	0.092	0.093	0.096	0.094	0.093	0.103	0.102	0.104	0.116	0.118	0.107	0.095	0.137	0.099	0.105	0.102	0.101	0.175	0.166	0.163	0.103	0.105	0.101	0.098	0.101	0.1	0.098	0.093	0.098	0.118	0.118	0.112	0.582	0.571	0.584
Raw Data (595)	11.11	0.092	0.092	0.093	0.104	0.102	0.108	0.12	0.116	0.107	0.273	0.258	0.243	0.094	0.093	0.092	0.095	0.096	0.094	0.107	0.102	0.1	0.114	0.118	0.111	0.096	0.097	0.099	0.105	0.103	0.102	0.267	0.187	0.166	0.102	0.113	0.117	0.098	0.106	0.101	0.099	0.094	0.096	0.108	0.114	0.117	0.599	0.617	0.612
Raw Data (595)	11.46	0.091	0.092	0.093	0.1	0.101	0.105	0.114	0.118	0.11	0.275	0.259	0.241	0.097	0.093	0.093	0.096	0.094	0.093	0.108	0.107	0.103	0.118	0.116	0.104	0.097	0.102	0.1	0.105	0.103	0.107	0.181	0.194	0.496	0.106	0.103	0.102	0.099	0.102	0.102	0.098	0.107	0.098	0.111	0.117	0.123	0.644	0.643	0.658
Raw Data (595)	11.81	0.091	0.091	0.093	0.101	0.101	0.101	0.111	0.125	0.11	0.278	0.261	0.242	0.099	0.092	0.092	0.095	0.093	0.094	0.102	0.101	0.101	0.123	0.179	0.107	0.095	0.098	0.098	0.107	0.104	0.105	0.206	0.217	0.199	0.102	0.103	0.105	0.099	0.102	0.1	0.097	0.098	0.099	0.111	0.115	0.122	0.73	0.687	0.68
Raw Data (595)	12.15	0.092	0.092	0.093	0.1	0.112	0.103	0.114	0.117	0.114	0.298	0.256	0.246	0.095	0.092	0.092	0.095	0.093	0.093	0.103	0.106	0.101	0.118	0.12	0.111	0.096	0.097	0.099	0.106	0.104	0.103	0.581	0.231	0.214	0.103	0.105	0.131	0.099	0.105	0.1	0.096	0.094	0.096	0.121	0.117	0.121	0.682	0.871	0.706
Raw Data (595)	12.5	0.09	0.091	0.093	0.098	0.103	0.105	0.119	0.117	0.117	0.45	0.251	0.241	0.094	0.093	0.092	0.096	0.093	0.091	0.105	0.104	0.102	0.116	0.117	0.107	0.096	0.097	0.098	0.109	0.104	0.102	0.249	0.236	0.224	0.106	0.105	0.133	0.098	0.101	0.1	0.098	0.093	0.096	0.12	0.127	0.122	0.767	0.955	0.739
Raw Data (595)	12.85	0.091	0.091	0.092	0.103	0.104	0.103	0.12	0.122	0.115	0.321	0.256	0.252	0.094	0.093	0.092	0.094	0.092	0.092	0.102	0.101	0.103	0.116	0.117	0.11	0.096	0.097	0.098	0.106	0.11	0.104	0.247	0.269	0.32	0.103	0.109	0.147	0.098	0.105	0.099	0.097	0.092	0.098	0.114	0.126	0.124	0.763	0.856	0.758
Raw Data (595)	13.19	0.091	0.091	0.099	0.1	0.098	0.1	0.133	0.128	0.152	0.299	0.314	0.259	0.094	0.092	0.092	0.095	0.092	0.092	0.103	0.102	0.103	0.117	0.114	0.109	0.096	0.097	0.098	0.106	0.103	0.103	0.278	0.295	0.294	0.102	0.104	0.115	0.098	0.102	0.1	0.097	0.095	0.096	0.128	0.131	0.127	0.806	0.789	0.784
Raw Data (595)	13.54	0.091	0.091	0.096	0.105	0.1	0.1	0.142	0.137	0.127	0.282	0.262	0.294	0.093	0.092	0.092	0.095	0.092	0.092	0.103	0.101	0.099	0.115	0.12	0.107	0.095	0.115	0.097	0.109	0.112	0.105	0.302	0.328	0.312	0.105	0.103	0.101	0.098	0.105	0.099	0.097	0.092	0.095	0.13	0.128	0.131	0.827	0.959	0.817
Raw Data (595)	13.89	0.09	0.091	0.093	0.099	0.1	0.101	0.15	0.143	0.136	0.297	0.28	0.303	0.094	0.092	0.093	0.094	0.095	0.092	0.103	0.107	0.102	0.116	0.122	0.108	0.097	0.097	0.099	0.108	0.108	0.105	1.007	0.362	0.322	0.113	0.104	0.109	0.099	0.11	0.1	0.097	0.094	0.095	0.15	0.154	0.142	0.782	0.987	0.804
Raw Data (595)	14.24	0.09	0.091	0.093	0.104	0.102	0.098	0.156	0.152	0.144	0.339	0.272	0.263	0.095	0.093	0.092	0.094	0.093	0.092	0.101	0.1	0.103	0.12	0.117	0.103	0.096	0.097	0.099	0.115	0.11	0.106	0.389	0.377	0.348	0.104	0.109	0.135	0.098	0.101	0.1	0.097	0.094	0.097	0.128	0.148	0.146	0.792	0.833	0.81
Raw Data (595)	14.58	0.092	0.091	0.092	0.108	0.099	0.103	0.166	0.161	0.151	0.31	0.278	0.306	0.093	0.092	0.092	0.094	0.092	0.092	0.103	0.104	0.099	0.119	0.116	0.107	0.096	0.109	0.098	0.11	0.108	0.106	0.406	0.453	0.387	0.101	0.102	0.122	0.098	0.099	0.1	0.095	0.094	0.095	0.142	0.159	0.149	0.821	1.021	0.797
Raw Data (595)	14.93	0.091	0.09	0.092	0.102	0.101	0.1	0.175	0.168	0.158	0.308	0.363	0.336	0.093	0.091	0.092	0.094	0.091	0.091	0.106	0.106	0.098	0.121	0.117	0.111	0.096	0.097	0.098	0.112	0.107	0.108	0.5	0.54	0.438	0.1	0.102	0.119	0.097	0.099	0.099	0.096	0.092	0.094	0.145	0.167	0.156	0.782	1.072	0.896
Raw Data (595)	15.28	0.09	0.091	0.092	0.101	0.1	0.098	0.178	0.178	0.168	0.315	0.311	0.289	0.094	0.091	0.091	0.093	0.091	0.091	0.103	0.099	0.103	0.221	0.12	0.115	0.095	0.096	0.098	0.112	0.109	0.109	0.475	0.505	0.485	0.102	0.102	0.113	0.098	0.099	0.099	0.097	0.092	0.095	0.427	0.175	0.162	0.785	0.978	0.799
Raw Data (595)	15.63	0.09	0.091	0.092	0.099	0.097	0.108	0.179	0.178	0.175	0.334	0.316	0.313	0.093	0.092	0.092	0.094	0.091	0.091	0.121	0.103	0.1	0.12	0.127	0.113	0.096	0.097	0.099	0.111	0.107	0.105	0.522	0.512	0.577	0.114	0.102	0.133	0.098	0.098	0.099	0.095	0.092	0.096	0.154	0.17	0.17	0.734	0.862	0.779
Raw Data (595)	15.97	0.091	0.09	0.091	0.099	0.099	0.104	0.176	0.177	0.176	0.33	0.303	0.281	0.093	0.091	0.092	0.094	0.092	0.106	0.101	0.101	0.104	0.131	0.118	0.113	0.096	0.096	0.097	0.114	0.114	0.107	0.545	0.831	0.561	0.102	0.109	0.107	0.097	0.099	0.099	0.097	0.091	0.095	0.174	0.212	0.192	0.909	0.796	0.982
Raw Data (595)	16.32	0.09	0.092	0.091	0.097	0.101	0.1	0.173	0.178	0.179	0.427	0.352	0.269	0.094	0.091	0.091	0.093	0.093	0.091	0.1	0.102	0.097	0.118	0.12	0.116	0.095	0.095	0.097	0.116	0.109	0.11	0.547	0.577	0.689	0.1	0.102	0.106	0.098	0.099	0.098	0.097	0.093	0.093	0.341	0.198	0.204	0.974	1.219	0.915
Raw Data (595)	16.67	0.089	0.091	0.092	0.099	0.099	0.104	0.176	0.177	0.175	0.387	0.335	0.285	0.092	0.091	0.091	0.091	0.091	0.089	0.101	0.103	0.1	0.122	0.126	0.115	0.095	0.095	0.098	0.111	0.113	0.111	0.97	0.588	0.579	0.101	0.111	0.138	0.096	0.1	0.098	0.093	0.093	0.093	0.192	0.219	0.246	0.766	0.816	0.84
Raw Data (595)	17.01	0.094	0.091	0.092	0.095	0.098	0.102	0.174	0.175	0.178	0.364	0.336	0.317	0.093	0.092	0.091	0.093	0.094	0.091	0.101	0.102	0.103	0.128	0.139	0.113	0.095	0.096	0.098	0.113	0.114	0.115	0.634	0.598	0.566	0.108	0.102	0.099	0.097	0.097	0.099	0.096	0.093	0.096	0.217	0.225	0.241	0.774	0.858	0.905
Raw Data (595)	17.36	0.09	0.09	0.093	0.104	0.102	0.098	0.174	0.177	0.177	0.355	0.353	0.341	0.092	0.091	0.091	0.092	0.089	0.091	0.101	0.105	0.11	0.121	0.134	0.117	0.095	0.095	0.098	0.121	0.108	0.112	0.684	0.612	0.591	0.099	0.101	0.103	0.098	0.099	0.099	0.096	0.093	0.094	0.277	0.256	0.266	0.716	1.032	0.851
Raw Data (595)	17.71	0.09	0.091	0.092	0.095	0.099	0.101	0.175	0.179	0.177	0.401	0.369	0.359	0.093	0.091	0.092	0.096	0.091	0.092	0.103	0.1	0.116	0.133	0.127	0.259	0.096	0.097	0.098	0.121	0.112	0.112	0.669	0.634	0.663	0.101	0.102	0.129	0.098	0.11	0.099	0.097	0.093	0.097	0.257	0.276	0.279	0.724	0.909	1.098
Raw Data (595)	18.06	0.09	0.09	0.091	0.1	0.099	0.103	0.174	0.179	0.328	0.415	0.344	0.337	0.093	0.091	0.091	0.093	0.091	0.09	0.1	0.106	0.1	0.123	0.132	0.119	0.095	0.096	0.097	0.121	0.129	0.119	0.805	0.631	0.901	0.1	0.101	0.129	0.096	0.106	0.099	0.096	0.092	0.095	0.281	0.301	0.31	0.809	0.794	0.78
Raw Data (595)	18.4	0.089	0.09	0.091	0.098	0.097	0.098	0.175	0.176	0.176	0.472	0.4	0.328	0.092	0.091	0.091	0.091	0.09	0.09	0.101	0.102	0.102	0.131	0.133	0.12	0.094	0.095	0.098	0.118	0.127	0.12	0.649	0.646	0.825	0.103	0.107	0.101	0.096	0.097	0.098	0.095	0.092	0.094	0.373	0.335	0.337	0.792	0.912	0.806
Raw Data (595)	18.75	0.092	0.09	0.092	0.1	0.098	0.1	0.174	0.177	0.176	0.461	0.371	0.343	0.092	0.092	0.092	0.093	0.089	0.092	0.102	0.1	0.1	0.135	0.139	0.126	0.095	0.095	0.097	0.13	0.124	0.121	0.774	0.678	0.637	0.099	0.101	0.153	0.097	0.098	0.099	0.096	0.092	0.095	0.348	0.358	0.364	0.785	0.896	0.887
Raw Data (595)	19.1	0.089	0.089	0.091	0.097	0.098	0.098	0.177	0.177	0.176	0.44	0.379	0.341	0.092	0.09	0.091	0.091	0.091	0.089	0.102	0.108	0.101	0.137	0.143	0.132	0.094	0.095	0.096	0.133	0.126	0.12	0.653	0.625	0.603	0.113	0.103	0.098	0.096	0.098	0.098	0.095	0.093	0.095	0.468	0.416	0.407	0.937	0.766	0.855
Raw Data (595)	19.44	0.09	0.091	0.091	0.096	0.103	0.101	0.186	0.177	0.176	0.455	0.499	0.364	0.093	0.091	0.091	0.091	0.091	0.089	0.139	0.106	0.105	0.144	0.148	0.134	0.094	0.095	0.097	0.127	0.132	0.125	0.643	0.665	0.626	0.136	0.101	0.131	0.097	0.098	0.099	0.096	0.094	0.094	0.426	0.449	0.461	0.892	0.871	0.806
Raw Data (595)	19.79	0.112	0.089	0.093	0.102	0.097	0.101	0.182	0.177	0.174	0.479	0.496	0.381	0.092	0.09	0.091	0.091	0.1	0.09	0.1	0.102	0.099	0.152	0.153	0.145	0.094	0.096	0.096	0.142	0.134	0.122	0.728	0.658	0.581	0.099	0.1	0.1	0.096	0.101	0.098	0.096	0.092	0.095	0.474	0.497	0.493	0.843	0.954	0.901
Raw Data (595)	20.14	0.089	0.089	0.095	0.099	0.097	0.098	0.183	0.181	0.174	0.504	0.448	0.365	0.093	0.09	0.091	0.09	0.089	0.089	0.101	0.102	0.102	0.156	0.163	0.147	0.095	0.095	0.096	0.145	0.14	0.235	0.659	0.647	0.643	0.099	0.1	0.12	0.096	0.097	0.097	0.096	0.092	0.094	0.501	0.532	0.569	0.815	0.802	1.048
Raw Data (595)	20.49	0.089	0.089	0.095	0.1	0.101	0.1	0.187	0.179	0.176	0.45	0.457	0.405	0.092	0.091	0.09	0.09	0.089	0.089	0.221	0.108	0.098	0.162	0.166	0.149	0.094	0.095	0.096	0.148	0.146	0.143	0.74	0.711	0.601	0.102	0.104	0.124	0.095	0.099	0.098	0.096	0.091	0.096	0.601	0.579	0.597	0.888	0.902	0.964
Raw Data (595)	20.83	0.089	0.091	0.103	0.098	0.098	0.102	0.212	0.181	0.175	0.532	0.421	0.51	0.093	0.091	0.091	0.09	0.089	0.089	0.203	0.105	0.104	0.169	0.171	0.157	0.095	0.095	0.096	0.163	0.155	0.142	0.664	0.702	0.636	0.098	0.101	0.104	0.096	0.097	0.098	0.099	0.091	0.095	0.609	0.61	0.634	0.822	0.839	0.859
Raw Data (595)	21.18	0.1	0.09	0.095	0.103	0.097	0.1	0.191	0.181	0.176	0.533	0.516	0.402	0.092	0.09	0.091	0.09	0.089	0.092	0.108	0.104	0.105	0.173	0.172	0.161	0.094	0.094	0.095	0.177	0.163	0.153	0.647	0.705	0.594	0.099	0.1	0.098	0.096	0.099	0.097	0.096	0.091	0.094	0.65	0.68	0.668	0.858	0.866	0.918
Raw Data (595)	21.53	0.089	0.09	0.091	0.101	0.098	0.103	0.201	0.182	0.175	0.514	0.578	0.409	0.091	0.09	0.091	0.09	0.089	0.089	0.111	0.108	0.101	0.174	0.168	0.169	0.094	0.095	0.096	0.168	0.185	0.153	0.685	0.727	0.794	0.098	0.102	0.157	0.096	0.099	0.097	0.097	0.094	0.095	0.676	0.699	0.72	0.9	0.851	0.895
Raw Data (595)	21.88	0.09	0.089	0.091	0.096	0.1	0.099	0.354	0.182	0.176	0.529	0.554	0.468	0.092	0.09	0.092	0.092	0.089	0.089	0.106	0.111	0.103	0.171	0.168	0.17	0.094	0.095	0.096	0.199	0.192	0.166	0.727	0.603	0.595	0.097	0.099	0.107	0.095	0.097	0.098	0.096	0.093	0.095	0.713	0.729	0.74	0.837	0.857	0.892
Raw Data (595)	22.22	0.089	0.106	0.09	0.096	0.1	0.098	0.195	0.184	0.177	0.506	0.487	0.558	0.091	0.09	0.09	0.105	0.092	0.089	0.112	0.118	0.107	0.169	0.193	0.168	0.094	0.095	0.096	0.217	0.215	0.181	0.67	0.718	0.608	0.103	0.106	0.151	0.096	0.097	0.098	0.096	0.093	0.094	0.728	0.771	0.781	0.862	0.85	0.844
Raw Data (595)	22.57	0.089	0.09	0.091	0.102	0.1	0.107	0.224	0.184	0.176	0.538	0.496	0.574	0.092	0.091	0.091	0.091	0.09	0.12	0.116	0.114	0.106	0.17	0.178	0.168	0.094	0.096	0.098	0.243	0.25	0.21	0.653	0.628	0.587	0.098	0.099	0.107	0.096	0.099	0.099	0.097	0.094	0.096	0.76	0.8	0.818	0.813	0.839	0.796
Raw Data (595)	22.92	0.089	0.09	0.09	0.098	0.103	0.108	0.186	0.186	0.178	0.552	0.476	0.548	0.092	0.091	0.09	0.091	0.089	0.09	0.123	0.116	0.109	0.167	0.169	0.167	0.093	0.094	0.097	0.273	0.256	0.235	0.597	0.702	0.613	0.097	0.099	0.105	0.097	0.098	0.098	0.097	0.093	0.096	0.793	0.826	0.843	0.824	0.853	0.835
Raw Data (595)	23.26	0.09	0.089	0.091	0.1	0.099	0.101	0.19	0.188	0.176	0.586	0.536	0.481	0.092	0.091	0.091	0.091	0.09	0.091	0.12	0.122	0.128	0.167	0.167	0.167	0.094	0.095	0.096	0.335	0.299	0.248	0.703	0.633	0.582	0.097	0.099	0.154	0.097	0.098	0.098	0.098	0.093	0.095	0.824	0.862	0.868	0.872	0.797	0.886
Raw Data (595)	23.61	0.089	0.088	0.094	0.108	0.099	0.1	0.197	0.186	0.176	0.621	0.522	0.555	0.092	0.09	0.091	0.091	0.09	0.089	0.129	0.138	0.114	0.166	0.165	0.166	0.093	0.094	0.096	0.377	0.378	0.277	0.709	0.645	0.853	0.098	0.101	0.137	0.096	0.102	0.098	0.097	0.091	0.096	0.837	0.887	0.887	0.813	0.848	0.949
Raw Data (595)	23.96	0.089	0.091	0.09	0.097	0.102	0.099	0.187	0.214	0.176	0.629	0.577	0.552	0.091	0.09	0.091	0.09	0.089	0.09	0.13	0.133	0.136	0.166	0.166	0.165	0.094	0.095	0.097	0.373	0.375	0.317	0.651	0.62	0.761	0.097	0.099	0.103	0.096	0.109	0.098	0.099	0.093	0.096	0.868	0.914	0.911	0.862	0.88	0.87
[truncated: 48 more columns]

## Sheet: S3-29.7.19
User: USER
Path: C:\Program Files (x86)\BMG\CLARIOstar\User\Data\
Test ID: 997
Test Name: MIC_plate9-24.7-2
Date: 29/07/2019
Time: 12:34:32
Absorbance			Absorbance values are displayed as OD
Used kinetic range(s): Range 1;
Well Row		H	H	H	H	H	H	H	H	H	H	H	H	G	G	G	G	G	G	G	G	G	G	G	G	F	F	F	F	F	F	F	F	F	F	F	F	E	E	E	E	E	E	E	E	E	E	E	E
Well Col		10	11	12	7	8	9	4	5	6	1	2	3	10	11	12	7	8	9	4	5	6	1	2	3	10	11	12	7	8	9	4	5	6	1	2	3	10	11	12	7	8	9	4	5	6	1	2	3
Content	Time [h]	Sample X32	Sample X32	Sample X32	Sample X31	Sample X31	Sample X31	Sample X30	Sample X30	Sample X30	Sample X29	Sample X29	Sample X29	Sample X28	Sample X28	Sample X28	Sample X27	Sample X27	Sample X27	Sample X26	Sample X26	Sample X26	Sample X25	Sample X25	Sample X25	Sample X24	Sample X24	Sample X24	Sample X23	Sample X23	Sample X23	Sample X22	Sample X22	Sample X22	Sample X21	Sample X21	Sample X21	Sample X20	Sample X20	Sample X20	Sample X19	Sample X19	Sample X19	Sample X18	Sample X18	Sample X18	Sample X17	Sample X17	Sample X17
Raw Data (595)	0	0.103	0.106	0.102	0.103	0.104	0.11	0.112	0.116	0.116	0.102	0.113	0.102	0.102	0.102	0.103	0.102	0.102	0.103	0.114	0.117	0.123	0.101	0.101	0.102	0.101	0.103	0.103	0.102	0.103	0.103	0.116	0.12	0.118	0.101	0.101	0.1	0.102	0.103	0.102	0.103	0.1	0.104	0.115	0.118	0.117	0.101	0.101	0.101
Raw Data (595)	0.35	0.098	0.099	0.095	0.096	0.098	0.103	0.109	0.11	0.137	0.096	0.107	0.098	0.095	0.096	0.096	0.096	0.095	0.096	0.109	0.11	0.117	0.094	0.094	0.096	0.095	0.097	0.097	0.096	0.096	0.096	0.109	0.112	0.108	0.095	0.095	0.094	0.095	0.097	0.095	0.096	0.095	0.097	0.108	0.111	0.11	0.095	0.094	0.095
Raw Data (595)	0.69	0.095	0.097	0.093	0.094	0.095	0.1	0.107	0.109	0.109	0.094	0.105	0.095	0.093	0.093	0.093	0.094	0.093	0.094	0.108	0.109	0.113	0.092	0.092	0.095	0.093	0.094	0.094	0.093	0.094	0.093	0.107	0.114	0.11	0.092	0.093	0.092	0.093	0.094	0.093	0.094	0.092	0.094	0.105	0.108	0.108	0.092	0.093	0.092
Raw Data (595)	1.04	0.094	0.096	0.093	0.093	0.095	0.099	0.109	0.11	0.125	0.093	0.104	0.095	0.092	0.092	0.093	0.093	0.091	0.093	0.109	0.111	0.115	0.091	0.091	0.093	0.092	0.094	0.093	0.092	0.093	0.093	0.11	0.125	0.106	0.092	0.091	0.091	0.093	0.093	0.092	0.093	0.091	0.094	0.105	0.107	0.107	0.091	0.091	0.091
Raw Data (595)	1.39	0.093	0.095	0.091	0.091	0.093	0.098	0.109	0.109	0.11	0.092	0.103	0.093	0.091	0.091	0.092	0.091	0.09	0.091	0.109	0.111	0.129	0.09	0.091	0.092	0.09	0.092	0.092	0.091	0.092	0.091	0.105	0.107	0.105	0.09	0.09	0.09	0.091	0.092	0.091	0.092	0.09	0.092	0.103	0.106	0.106	0.09	0.09	0.09
Raw Data (595)	1.74	0.093	0.095	0.091	0.091	0.093	0.097	0.109	0.108	0.149	0.092	0.103	0.093	0.091	0.091	0.091	0.091	0.09	0.091	0.11	0.11	0.115	0.089	0.09	0.092	0.09	0.092	0.092	0.091	0.091	0.091	0.105	0.111	0.105	0.09	0.09	0.09	0.091	0.091	0.091	0.091	0.09	0.092	0.104	0.107	0.106	0.089	0.09	0.09
Raw Data (595)	2.08	0.092	0.094	0.09	0.091	0.092	0.097	0.109	0.107	0.146	0.091	0.102	0.092	0.09	0.09	0.09	0.09	0.089	0.09	0.11	0.109	0.114	0.089	0.089	0.091	0.089	0.091	0.091	0.09	0.091	0.091	0.104	0.106	0.103	0.09	0.089	0.088	0.091	0.091	0.09	0.091	0.089	0.091	0.103	0.105	0.105	0.089	0.089	0.089
Raw Data (595)	2.43	0.093	0.093	0.091	0.091	0.092	0.096	0.108	0.107	0.173	0.091	0.103	0.091	0.09	0.091	0.09	0.09	0.09	0.09	0.108	0.108	0.115	0.088	0.091	0.091	0.089	0.091	0.091	0.09	0.091	0.09	0.109	0.118	0.104	0.09	0.089	0.089	0.09	0.09	0.09	0.091	0.089	0.092	0.102	0.103	0.104	0.088	0.089	0.089
Raw Data (595)	2.78	0.091	0.094	0.089	0.09	0.091	0.096	0.109	0.106	0.11	0.09	0.101	0.091	0.089	0.09	0.09	0.089	0.089	0.09	0.109	0.107	0.117	0.088	0.088	0.09	0.088	0.09	0.09	0.089	0.09	0.09	0.105	0.106	0.103	0.089	0.089	0.088	0.09	0.09	0.089	0.09	0.088	0.09	0.102	0.104	0.104	0.088	0.088	0.088
Raw Data (595)	3.13	0.091	0.093	0.089	0.09	0.091	0.096	0.109	0.106	0.11	0.09	0.101	0.091	0.088	0.089	0.089	0.089	0.088	0.09	0.108	0.106	0.11	0.088	0.088	0.09	0.088	0.09	0.09	0.089	0.089	0.089	0.104	0.106	0.103	0.089	0.088	0.088	0.089	0.089	0.089	0.09	0.088	0.09	0.101	0.104	0.104	0.088	0.088	0.088
Raw Data (595)	3.47	0.091	0.093	0.089	0.089	0.091	0.096	0.108	0.106	0.11	0.089	0.101	0.091	0.088	0.089	0.089	0.089	0.088	0.089	0.108	0.106	0.109	0.087	0.088	0.09	0.088	0.09	0.09	0.088	0.089	0.089	0.104	0.105	0.103	0.088	0.088	0.088	0.089	0.089	0.089	0.09	0.087	0.09	0.101	0.103	0.104	0.087	0.088	0.088
Raw Data (595)	3.82	0.091	0.093	0.089	0.089	0.091	0.096	0.108	0.106	0.125	0.09	0.101	0.092	0.088	0.09	0.09	0.089	0.088	0.089	0.109	0.107	0.113	0.088	0.088	0.09	0.089	0.09	0.09	0.089	0.09	0.089	0.103	0.105	0.103	0.089	0.089	0.088	0.089	0.089	0.089	0.09	0.088	0.089	0.101	0.104	0.103	0.088	0.088	0.088
Raw Data (595)	4.17	0.09	0.093	0.089	0.089	0.091	0.095	0.108	0.105	0.108	0.089	0.1	0.091	0.088	0.088	0.088	0.089	0.088	0.089	0.109	0.107	0.108	0.087	0.088	0.089	0.088	0.09	0.089	0.089	0.089	0.089	0.103	0.105	0.102	0.088	0.088	0.088	0.089	0.089	0.088	0.089	0.087	0.089	0.101	0.103	0.103	0.088	0.087	0.087
Raw Data (595)	4.51	0.09	0.092	0.088	0.089	0.09	0.094	0.107	0.105	0.108	0.089	0.1	0.09	0.088	0.088	0.088	0.088	0.087	0.089	0.108	0.106	0.108	0.087	0.088	0.089	0.087	0.09	0.089	0.088	0.088	0.089	0.103	0.105	0.102	0.088	0.088	0.087	0.088	0.089	0.088	0.089	0.087	0.089	0.1	0.103	0.103	0.087	0.087	0.087
Raw Data (595)	4.86	0.09	0.092	0.088	0.089	0.09	0.094	0.107	0.105	0.108	0.089	0.1	0.09	0.088	0.088	0.088	0.088	0.088	0.089	0.107	0.106	0.107	0.086	0.088	0.089	0.088	0.089	0.089	0.088	0.089	0.088	0.106	0.108	0.102	0.088	0.087	0.087	0.088	0.088	0.088	0.089	0.087	0.089	0.1	0.103	0.102	0.087	0.087	0.087
Raw Data (595)	5.21	0.089	0.092	0.087	0.088	0.09	0.094	0.107	0.104	0.126	0.089	0.1	0.09	0.087	0.088	0.088	0.087	0.087	0.088	0.105	0.105	0.108	0.086	0.087	0.089	0.087	0.089	0.089	0.087	0.088	0.088	0.102	0.121	0.106	0.088	0.087	0.086	0.088	0.088	0.088	0.089	0.086	0.089	0.1	0.103	0.102	0.087	0.087	0.087
Raw Data (595)	5.56	0.09	0.092	0.088	0.088	0.089	0.095	0.106	0.104	0.107	0.088	0.1	0.09	0.087	0.088	0.088	0.088	0.087	0.088	0.106	0.105	0.107	0.087	0.087	0.089	0.087	0.089	0.089	0.088	0.088	0.088	0.103	0.112	0.104	0.088	0.087	0.087	0.088	0.088	0.088	0.089	0.087	0.089	0.1	0.103	0.103	0.087	0.087	0.087
Raw Data (595)	5.9	0.089	0.092	0.088	0.088	0.089	0.094	0.106	0.104	0.107	0.089	0.1	0.09	0.087	0.088	0.088	0.088	0.087	0.088	0.104	0.105	0.107	0.087	0.086	0.089	0.087	0.089	0.088	0.088	0.088	0.088	0.102	0.103	0.101	0.087	0.087	0.087	0.088	0.088	0.088	0.089	0.087	0.089	0.1	0.117	0.103	0.087	0.087	0.087
Raw Data (595)	6.25	0.089	0.092	0.087	0.088	0.09	0.094	0.106	0.104	0.125	0.088	0.1	0.09	0.087	0.088	0.088	0.088	0.087	0.088	0.102	0.105	0.107	0.087	0.087	0.089	0.087	0.088	0.088	0.088	0.088	0.087	0.102	0.103	0.102	0.087	0.087	0.086	0.088	0.088	0.088	0.089	0.086	0.088	0.1	0.102	0.102	0.086	0.086	0.087
Raw Data (595)	6.6	0.089	0.092	0.087	0.088	0.089	0.094	0.105	0.104	0.112	0.088	0.1	0.09	0.087	0.088	0.087	0.087	0.087	0.088	0.103	0.104	0.106	0.086	0.086	0.089	0.087	0.088	0.088	0.087	0.087	0.087	0.102	0.103	0.109	0.087	0.087	0.086	0.088	0.088	0.087	0.089	0.087	0.089	0.1	0.11	0.102	0.086	0.087	0.087
Raw Data (595)	6.94	0.091	0.091	0.087	0.088	0.089	0.093	0.107	0.103	0.145	0.089	0.101	0.089	0.087	0.088	0.087	0.088	0.087	0.088	0.102	0.104	0.111	0.086	0.087	0.089	0.087	0.088	0.088	0.087	0.087	0.087	0.101	0.103	0.108	0.087	0.087	0.086	0.088	0.088	0.087	0.088	0.086	0.088	0.099	0.103	0.101	0.086	0.086	0.087
Raw Data (595)	7.29	0.089	0.092	0.087	0.088	0.089	0.094	0.105	0.104	0.107	0.088	0.1	0.09	0.087	0.088	0.087	0.088	0.087	0.088	0.103	0.104	0.107	0.086	0.087	0.088	0.087	0.088	0.089	0.087	0.088	0.088	0.105	0.103	0.101	0.087	0.087	0.086	0.088	0.088	0.088	0.088	0.086	0.088	0.099	0.102	0.102	0.087	0.086	0.086
Raw Data (595)	7.64	0.089	0.091	0.087	0.087	0.089	0.093	0.113	0.103	0.123	0.088	0.1	0.089	0.087	0.087	0.087	0.087	0.086	0.088	0.103	0.104	0.106	0.086	0.086	0.089	0.086	0.088	0.088	0.087	0.087	0.087	0.102	0.103	0.101	0.087	0.087	0.086	0.087	0.087	0.087	0.088	0.086	0.088	0.099	0.102	0.102	0.087	0.086	0.086
Raw Data (595)	7.99	0.089	0.091	0.087	0.087	0.089	0.094	0.118	0.104	0.107	0.088	0.1	0.089	0.087	0.087	0.088	0.087	0.086	0.087	0.103	0.104	0.106	0.086	0.087	0.088	0.087	0.088	0.088	0.087	0.088	0.087	0.102	0.103	0.1	0.087	0.087	0.086	0.087	0.087	0.087	0.088	0.086	0.088	0.099	0.102	0.102	0.087	0.086	0.086
Raw Data (595)	8.33	0.089	0.092	0.087	0.088	0.089	0.094	0.105	0.104	0.107	0.088	0.099	0.09	0.087	0.088	0.088	0.087	0.086	0.087	0.103	0.104	0.108	0.086	0.087	0.089	0.087	0.088	0.088	0.087	0.088	0.087	0.102	0.103	0.1	0.087	0.087	0.086	0.088	0.088	0.087	0.089	0.086	0.088	0.099	0.128	0.102	0.086	0.086	0.086
Raw Data (595)	8.68	0.09	0.092	0.087	0.088	0.09	0.093	0.105	0.103	0.106	0.088	0.1	0.09	0.087	0.088	0.088	0.088	0.087	0.088	0.103	0.107	0.108	0.087	0.087	0.089	0.087	0.088	0.088	0.088	0.087	0.087	0.103	0.104	0.101	0.087	0.087	0.086	0.088	0.088	0.087	0.088	0.086	0.088	0.101	0.102	0.103	0.086	0.087	0.086
Raw Data (595)	9.03	0.089	0.092	0.087	0.088	0.09	0.094	0.112	0.105	0.108	0.088	0.099	0.09	0.087	0.088	0.088	0.088	0.087	0.088	0.102	0.104	0.117	0.086	0.087	0.089	0.087	0.089	0.089	0.087	0.088	0.088	0.102	0.103	0.101	0.087	0.087	0.086	0.088	0.088	0.087	0.088	0.086	0.089	0.1	0.102	0.102	0.087	0.087	0.087
Raw Data (595)	9.38	0.089	0.091	0.087	0.088	0.089	0.094	0.111	0.104	0.106	0.088	0.1	0.089	0.087	0.087	0.088	0.088	0.086	0.088	0.102	0.104	0.106	0.086	0.087	0.089	0.087	0.089	0.088	0.087	0.087	0.087	0.101	0.103	0.101	0.087	0.087	0.086	0.087	0.088	0.088	0.088	0.086	0.088	0.1	0.102	0.102	0.086	0.086	0.086
Raw Data (595)	9.72	0.088	0.091	0.086	0.087	0.089	0.093	0.104	0.103	0.106	0.087	0.099	0.089	0.086	0.087	0.086	0.087	0.086	0.087	0.101	0.104	0.106	0.086	0.086	0.088	0.087	0.088	0.087	0.087	0.087	0.087	0.101	0.102	0.1	0.087	0.086	0.086	0.087	0.087	0.086	0.088	0.085	0.088	0.099	0.101	0.101	0.086	0.085	0.086
Raw Data (595)	10.07	0.089	0.091	0.087	0.088	0.089	0.094	0.105	0.104	0.14	0.088	0.099	0.089	0.087	0.088	0.088	0.087	0.086	0.087	0.102	0.104	0.106	0.086	0.086	0.089	0.087	0.088	0.088	0.087	0.087	0.087	0.101	0.118	0.101	0.087	0.087	0.086	0.087	0.087	0.087	0.088	0.086	0.088	0.099	0.101	0.105	0.086	0.086	0.086
Raw Data (595)	10.42	0.089	0.091	0.087	0.087	0.089	0.093	0.104	0.103	0.105	0.088	0.099	0.089	0.086	0.087	0.087	0.087	0.086	0.087	0.102	0.103	0.106	0.086	0.086	0.088	0.086	0.088	0.088	0.087	0.087	0.087	0.103	0.102	0.101	0.086	0.087	0.086	0.086	0.087	0.087	0.087	0.086	0.088	0.099	0.102	0.101	0.086	0.086	0.086
Raw Data (595)	10.76	0.088	0.091	0.087	0.087	0.089	0.094	0.105	0.103	0.105	0.088	0.099	0.089	0.086	0.087	0.087	0.087	0.086	0.087	0.102	0.103	0.106	0.086	0.086	0.088	0.086	0.088	0.087	0.087	0.087	0.087	0.102	0.102	0.1	0.086	0.087	0.085	0.087	0.087	0.086	0.088	0.086	0.088	0.098	0.101	0.101	0.086	0.086	0.086
Raw Data (595)	11.11	0.088	0.09	0.086	0.087	0.088	0.093	0.104	0.103	0.105	0.087	0.099	0.089	0.087	0.087	0.087	0.087	0.086	0.087	0.101	0.133	0.107	0.086	0.086	0.088	0.086	0.087	0.088	0.087	0.087	0.086	0.101	0.102	0.1	0.086	0.086	0.085	0.087	0.087	0.086	0.088	0.086	0.087	0.099	0.101	0.101	0.086	0.086	0.086
Raw Data (595)	11.46	0.089	0.091	0.086	0.087	0.089	0.093	0.104	0.103	0.129	0.087	0.099	0.089	0.086	0.087	0.087	0.087	0.086	0.087	0.101	0.103	0.112	0.085	0.086	0.088	0.086	0.088	0.088	0.086	0.087	0.086	0.102	0.108	0.1	0.086	0.086	0.085	0.087	0.087	0.086	0.087	0.085	0.087	0.098	0.102	0.101	0.086	0.086	0.086
Raw Data (595)	11.81	0.089	0.091	0.086	0.087	0.089	0.093	0.104	0.106	0.104	0.087	0.099	0.089	0.086	0.087	0.087	0.087	0.086	0.087	0.101	0.103	0.105	0.085	0.086	0.088	0.086	0.087	0.088	0.087	0.087	0.087	0.107	0.105	0.1	0.086	0.086	0.086	0.087	0.087	0.087	0.088	0.085	0.087	0.099	0.123	0.101	0.085	0.086	0.085
Raw Data (595)	12.15	0.088	0.091	0.087	0.088	0.089	0.093	0.107	0.104	0.127	0.088	0.098	0.089	0.086	0.087	0.087	0.087	0.087	0.087	0.1	0.102	0.106	0.085	0.086	0.088	0.086	0.088	0.088	0.087	0.087	0.087	0.101	0.102	0.1	0.086	0.086	0.085	0.087	0.087	0.087	0.088	0.086	0.087	0.098	0.128	0.101	0.086	0.086	0.085
Raw Data (595)	12.5	0.089	0.091	0.087	0.087	0.089	0.093	0.106	0.104	0.106	0.088	0.099	0.09	0.087	0.087	0.087	0.087	0.086	0.087	0.102	0.103	0.105	0.086	0.086	0.088	0.087	0.088	0.088	0.087	0.087	0.087	0.1	0.102	0.1	0.086	0.087	0.086	0.087	0.087	0.087	0.088	0.086	0.088	0.099	0.134	0.101	0.086	0.086	0.086
Raw Data (595)	12.85	0.088	0.09	0.086	0.087	0.088	0.093	0.11	0.104	0.106	0.087	0.098	0.089	0.086	0.087	0.086	0.086	0.085	0.087	0.101	0.103	0.105	0.085	0.085	0.088	0.085	0.088	0.087	0.086	0.087	0.086	0.1	0.101	0.106	0.086	0.086	0.085	0.086	0.086	0.086	0.087	0.085	0.087	0.098	0.102	0.101	0.085	0.086	0.085
Raw Data (595)	13.19	0.089	0.09	0.086	0.087	0.088	0.093	0.106	0.104	0.107	0.087	0.099	0.089	0.086	0.086	0.086	0.087	0.086	0.087	0.102	0.103	0.106	0.085	0.085	0.087	0.086	0.088	0.087	0.087	0.087	0.087	0.1	0.102	0.1	0.087	0.086	0.085	0.087	0.086	0.087	0.087	0.085	0.087	0.099	0.101	0.1	0.085	0.085	0.086
Raw Data (595)	13.54	0.088	0.091	0.086	0.087	0.089	0.093	0.106	0.105	0.107	0.087	0.099	0.088	0.086	0.087	0.086	0.087	0.086	0.087	0.103	0.103	0.105	0.085	0.086	0.088	0.086	0.087	0.087	0.086	0.086	0.086	0.101	0.102	0.1	0.086	0.086	0.085	0.086	0.086	0.086	0.087	0.085	0.087	0.098	0.1	0.101	0.085	0.086	0.085
Raw Data (595)	13.89	0.088	0.091	0.086	0.086	0.088	0.093	0.111	0.105	0.109	0.087	0.098	0.089	0.086	0.087	0.087	0.087	0.086	0.087	0.101	0.103	0.109	0.085	0.086	0.087	0.086	0.088	0.088	0.086	0.087	0.086	0.1	0.102	0.1	0.086	0.086	0.085	0.087	0.087	0.086	0.087	0.085	0.087	0.098	0.101	0.101	0.086	0.086	0.086
Raw Data (595)	14.24	0.088	0.09	0.086	0.087	0.089	0.093	0.112	0.105	0.118	0.087	0.099	0.089	0.087	0.087	0.087	0.087	0.086	0.087	0.101	0.103	0.108	0.086	0.086	0.088	0.086	0.087	0.087	0.086	0.087	0.087	0.1	0.107	0.1	0.086	0.086	0.085	0.086	0.087	0.086	0.087	0.086	0.087	0.098	0.102	0.101	0.085	0.086	0.086
Raw Data (595)	14.58	0.088	0.09	0.086	0.087	0.088	0.093	0.111	0.106	0.111	0.087	0.098	0.089	0.086	0.087	0.086	0.086	0.085	0.086	0.101	0.103	0.105	0.085	0.086	0.088	0.086	0.087	0.087	0.086	0.087	0.086	0.1	0.102	0.1	0.086	0.086	0.085	0.087	0.086	0.086	0.087	0.085	0.087	0.098	0.1	0.101	0.086	0.085	0.085
Raw Data (595)	14.93	0.088	0.09	0.086	0.087	0.088	0.093	0.112	0.107	0.113	0.087	0.099	0.089	0.086	0.086	0.087	0.087	0.085	0.086	0.101	0.103	0.111	0.085	0.086	0.088	0.086	0.087	0.087	0.086	0.087	0.086	0.1	0.107	0.106	0.086	0.086	0.085	0.087	0.087	0.086	0.088	0.085	0.087	0.099	0.101	0.101	0.086	0.086	0.086
Raw Data (595)	15.28	0.088	0.091	0.086	0.087	0.089	0.092	0.114	0.109	0.114	0.086	0.098	0.088	0.086	0.086	0.086	0.086	0.086	0.086	0.101	0.103	0.105	0.085	0.085	0.087	0.086	0.087	0.087	0.086	0.086	0.086	0.099	0.115	0.11	0.086	0.086	0.085	0.087	0.086	0.086	0.087	0.085	0.088	0.098	0.101	0.1	0.086	0.085	0.086
Raw Data (595)	15.63	0.088	0.09	0.086	0.087	0.088	0.093	0.115	0.123	0.118	0.087	0.098	0.089	0.086	0.087	0.087	0.087	0.086	0.086	0.103	0.104	0.106	0.085	0.085	0.088	0.086	0.087	0.087	0.086	0.087	0.086	0.1	0.102	0.105	0.086	0.086	0.085	0.087	0.087	0.086	0.088	0.085	0.088	0.098	0.123	0.101	0.085	0.085	0.085
Raw Data (595)	15.97	0.088	0.091	0.086	0.087	0.089	0.093	0.123	0.113	0.123	0.087	0.099	0.089	0.086	0.087	0.087	0.087	0.086	0.087	0.102	0.104	0.116	0.085	0.086	0.088	0.086	0.088	0.087	0.087	0.086	0.087	0.101	0.102	0.1	0.086	0.086	0.085	0.087	0.087	0.087	0.088	0.086	0.088	0.099	0.107	0.101	0.086	0.086	0.086
Raw Data (595)	16.32	0.088	0.09	0.086	0.087	0.088	0.092	0.128	0.118	0.161	0.087	0.098	0.089	0.086	0.086	0.086	0.086	0.085	0.086	0.102	0.103	0.117	0.085	0.085	0.088	0.086	0.087	0.087	0.086	0.087	0.086	0.1	0.102	0.1	0.086	0.086	0.085	0.086	0.087	0.086	0.087	0.085	0.087	0.098	0.101	0.1	0.085	0.085	0.086
Raw Data (595)	16.67	0.089	0.091	0.087	0.087	0.089	0.093	0.144	0.126	0.142	0.087	0.099	0.089	0.086	0.087	0.087	0.087	0.086	0.086	0.102	0.105	0.11	0.085	0.086	0.088	0.087	0.088	0.088	0.086	0.087	0.086	0.101	0.104	0.102	0.086	0.087	0.085	0.087	0.087	0.087	0.088	0.086	0.087	0.098	0.104	0.101	0.086	0.086	0.086
Raw Data (595)	17.01	0.089	0.089	0.086	0.087	0.088	0.092	0.159	0.132	0.15	0.087	0.1	0.088	0.086	0.087	0.086	0.086	0.085	0.086	0.101	0.104	0.108	0.085	0.086	0.087	0.086	0.087	0.087	0.086	0.086	0.086	0.102	0.112	0.101	0.086	0.085	0.085	0.086	0.086	0.086	0.087	0.085	0.087	0.098	0.102	0.1	0.085	0.085	0.085
Raw Data (595)	17.36	0.088	0.091	0.086	0.087	0.088	0.092	0.174	0.144	0.162	0.087	0.098	0.088	0.086	0.086	0.086	0.086	0.085	0.086	0.102	0.105	0.107	0.085	0.085	0.088	0.086	0.087	0.087	0.086	0.086	0.086	0.1	0.102	0.101	0.085	0.085	0.085	0.086	0.086	0.086	0.087	0.085	0.087	0.098	0.1	0.1	0.085	0.086	0.085
Raw Data (595)	17.71	0.088	0.09	0.086	0.087	0.088	0.092	0.705	0.377	0.189	0.087	0.098	0.088	0.086	0.087	0.086	0.086	0.085	0.086	0.102	0.106	0.106	0.085	0.085	0.087	0.086	0.087	0.087	0.086	0.087	0.086	0.1	0.103	0.1	0.086	0.086	0.085	0.086	0.086	0.085	0.087	0.085	0.087	0.099	0.103	0.1	0.085	0.085	0.085
Raw Data (595)	18.06	0.088	0.09	0.086	0.086	0.088	0.093	0.272	0.184	0.281	0.086	0.098	0.088	0.086	0.087	0.086	0.086	0.085	0.086	0.102	0.105	0.109	0.085	0.085	0.087	0.086	0.087	0.087	0.086	0.087	0.086	0.1	0.118	0.099	0.085	0.086	0.085	0.086	0.086	0.086	0.087	0.085	0.087	0.098	0.1	0.1	0.085	0.085	0.085
Raw Data (595)	18.4	0.088	0.09	0.086	0.086	0.088	0.093	0.264	0.284	0.27	0.087	0.098	0.088	0.086	0.086	0.087	0.086	0.086	0.086	0.102	0.105	0.112	0.085	0.086	0.087	0.086	0.087	0.087	0.086	0.087	0.086	0.1	0.102	0.1	0.086	0.086	0.085	0.086	0.086	0.086	0.087	0.085	0.087	0.098	0.101	0.101	0.085	0.085	0.086
Raw Data (595)	18.75	0.087	0.09	0.086	0.087	0.088	0.093	0.865	0.631	0.449	0.087	0.098	0.088	0.086	0.086	0.086	0.086	0.085	0.086	0.103	0.106	0.107	0.085	0.085	0.087	0.086	0.087	0.087	0.086	0.086	0.086	0.1	0.102	0.099	0.086	0.086	0.085	0.086	0.086	0.086	0.087	0.085	0.087	0.098	0.1	0.1	0.085	0.085	0.085
Raw Data (595)	19.1	0.088	0.09	0.086	0.086	0.088	0.093	1.511	0.486	1.521	0.087	0.098	0.089	0.086	0.087	0.087	0.087	0.086	0.087	0.107	0.108	0.109	0.085	0.086	0.088	0.086	0.088	0.087	0.086	0.087	0.086	0.106	0.102	0.1	0.086	0.086	0.085	0.087	0.086	0.086	0.088	0.085	0.088	0.098	0.129	0.101	0.085	0.086	0.086
Raw Data (595)	19.44	0.088	0.09	0.086	0.087	0.088	0.093	1.397	1.173	1.34	0.087	0.098	0.088	0.086	0.086	0.086	0.086	0.086	0.086	0.103	0.144	0.108	0.085	0.085	0.087	0.086	0.087	0.087	0.086	0.086	0.086	0.1	0.112	0.099	0.086	0.086	0.085	0.086	0.086	0.086	0.087	0.085	0.087	0.098	0.114	0.101	0.085	0.085	0.085
Raw Data (595)	19.79	0.088	0.089	0.086	0.087	0.088	0.092	1.973	1.05	1.697	0.087	0.097	0.088	0.085	0.086	0.086	0.086	0.085	0.087	0.104	0.109	0.112	0.084	0.085	0.087	0.086	0.087	0.087	0.086	0.086	0.086	0.101	0.101	0.099	0.085	0.085	0.085	0.086	0.086	0.085	0.087	0.085	0.087	0.097	0.1	0.101	0.085	0.085	0.085
Raw Data (595)	20.14	0.087	0.09	0.086	0.086	0.088	0.092	3.5	2.64	1.597	0.087	0.098	0.088	0.086	0.086	0.086	0.086	0.085	0.086	0.104	0.256	0.11	0.084	0.085	0.087	0.086	0.087	0.087	0.086	0.086	0.086	0.1	0.116	0.099	0.086	0.086	0.085	0.086	0.086	0.086	0.087	0.085	0.088	0.098	0.114	0.1	0.085	0.085	0.085
Raw Data (595)	20.49	0.088	0.09	0.086	0.086	0.087	0.092	3.5	2.203	1.903	0.086	0.098	0.088	0.086	0.086	0.086	0.086	0.085	0.086	0.105	0.113	0.111	0.084	0.085	0.087	0.086	0.087	0.087	0.086	0.086	0.086	0.101	0.112	0.099	0.085	0.086	0.085	0.087	0.086	0.086	0.087	0.085	0.087	0.098	0.1	0.1	0.085	0.085	0.085
Raw Data (595)	20.83	0.087	0.09	0.086	0.087	0.088	0.093	3.003	2.508	2.364	0.087	0.098	0.088	0.086	0.086	0.086	0.086	0.086	0.087	0.107	0.117	0.112	0.085	0.085	0.087	0.086	0.087	0.087	0.086	0.086	0.086	0.1	0.101	0.099	0.086	0.085	0.085	0.087	0.086	0.086	0.087	0.085	0.087	0.098	0.1	0.1	0.085	0.085	0.085
Raw Data (595)	21.18	0.087	0.089	0.085	0.086	0.088	0.092	3.5	2.293	1.423	0.086	0.098	0.088	0.086	0.086	0.086	0.086	0.085	0.086	0.107	0.12	0.114	0.084	0.085	0.087	0.086	0.087	0.087	0.086	0.086	0.086	0.101	0.101	0.099	0.086	0.085	0.085	0.086	0.086	0.086	0.087	0.085	0.087	0.097	0.1	0.1	0.084	0.085	0.085
Raw Data (595)	21.53	0.088	0.09	0.086	0.087	0.088	0.092	2.249	1.46	1.242	0.087	0.098	0.088	0.086	0.086	0.086	0.086	0.085	0.086	0.109	0.127	0.117	0.085	0.085	0.087	0.085	0.087	0.087	0.086	0.086	0.086	0.099	0.102	0.099	0.086	0.085	0.085	0.086	0.086	0.086	0.087	0.085	0.087	0.097	0.101	0.1	0.084	0.085	0.085
Raw Data (595)	21.88	0.088	0.09	0.086	0.086	0.088	0.092	3.226	1.877	1.721	0.087	0.098	0.088	0.086	0.086	0.086	0.086	0.085	0.086	0.112	0.135	0.123	0.085	0.085	0.087	0.085	0.087	0.087	0.086	0.086	0.086	0.1	0.106	0.099	0.086	0.086	0.085	0.087	0.086	0.086	0.087	0.085	0.087	0.1	0.113	0.1	0.085	0.085	0.085
Raw Data (595)	22.22	0.088	0.09	0.086	0.086	0.088	0.093	3.277	3.394	1.439	0.086	0.097	0.088	0.086	0.086	0.086	0.086	0.085	0.086	0.114	0.139	0.126	0.084	0.085	0.087	0.085	0.087	0.086	0.086	0.086	0.086	0.1	0.102	0.099	0.085	0.086	0.085	0.086	0.086	0.086	0.087	0.085	0.087	0.097	0.1	0.099	0.085	0.085	0.085
Raw Data (595)	22.57	0.088	0.09	0.086	0.087	0.088	0.092	3.321	3.131	1.411	0.087	0.098	0.089	0.086	0.086	0.086	0.086	0.085	0.086	0.118	0.149	0.132	0.085	0.085	0.088	0.086	0.087	0.087	0.086	0.086	0.086	0.101	0.107	0.099	0.086	0.086	0.085	0.086	0.086	0.086	0.087	0.085	0.087	0.097	0.099	0.099	0.085	0.085	0.086
Raw Data (595)	22.92	0.088	0.09	0.086	0.086	0.088	0.092	1.29	3.152	2.069	0.087	0.098	0.088	0.085	0.086	0.086	0.086	0.085	0.086	0.121	0.163	0.139	0.084	0.085	0.087	0.086	0.087	0.087	0.085	0.086	0.086	0.099	0.1	0.098	0.085	0.085	0.085	0.086	0.086	0.086	0.087	0.085	0.087	0.097	0.099	0.1	0.085	0.085	0.085
Raw Data (595)	23.26	0.088	0.09	0.086	0.086	0.088	0.092	2.985	3.5	1.955	0.087	0.098	0.088	0.086	0.086	0.086	0.086	0.085	0.086	0.125	0.186	0.16	0.085	0.085	0.087	0.086	0.087	0.086	0.085	0.086	0.086	0.103	0.113	0.098	0.086	0.085	0.085	0.086	0.086	0.086	0.087	0.085	0.087	0.097	0.099	0.099	0.085	0.085	0.085
Raw Data (595)	23.61	0.088	0.09	0.086	0.087	0.088	0.093	3.5	1.582	2.369	0.087	0.098	0.088	0.086	0.086	0.086	0.086	0.085	0.086	0.465	0.209	0.498	0.085	0.085	0.087	0.086	0.087	0.087	0.086	0.086	0.086	0.102	0.1	0.099	0.086	0.086	0.085	0.086	0.086	0.086	0.087	0.085	0.087	0.097	0.099	0.1	0.085	0.085	0.085
Raw Data (595)	23.96	0.088	0.09	0.086	0.087	0.088	0.092	2.844	3.401	3.052	0.086	0.098	0.088	0.086	0.086	0.086	0.086	0.085	0.086	0.305	0.244	0.813	0.085	0.086	0.087	0.086	0.087	0.086	0.086	0.086	0.086	0.102	0.1	0.098	0.086	0.085	0.085	0.086	0.086	0.086	0.087	0.085	0.087	0.098	0.099	0.099	0.085	0.085	0.085
Raw Data (595)	24.31	0.087	0.09	0.086	0.086	0.088	0.092	2.844	2.544	3.058	0.086	0.098	0.088	0.085	0.086	0.086	0.086	0.085	0.086	0.224	0.831	1.183	0.084	0.085	0.087	0.085	0.087	0.086	0.085	0.086	0.086	0.099	0.101	0.099	0.085	0.085	0.085	0.086	0.086	0.086	0.087	0.084	0.087	0.097	0.128	0.1	0.085	0.085	0.085
Raw Data (595)	24.65	0.088	0.09	0.086	0.086	0.088	0.092	2.432	3.055	3.338	0.087	0.098	0.088	0.086	0.086	0.086	0.086	0.086	0.086	0.279	1.013	0.931	0.085	0.085	0.088	0.086	0.087	0.087	0.086	0.086	0.086	0.099	0.101	0.099	0.085	0.086	0.085	0.086	0.086	0.086	0.087	0.085	0.087	0.097	0.1	0.1	0.085	0.085	0.085
Raw Data (595)	25	0.087	0.09	0.086	0.086	0.088	0.092	2.481	3.5	3.017	0.086	0.098	0.089	0.086	0.086	0.086	0.086	0.085	0.086	0.427	1.076	1.484	0.084	0.085	0.087	0.086	0.087	0.086	0.085	0.086	0.086	0.099	0.115	0.098	0.086	0.085	0.084	0.086	0.086	0.086	0.087	0.084	0.087	0.097	0.129	0.1	0.085	0.085	0.085
Raw Data (595)	25.35	0.088	0.09	0.086	0.086	0.088	0.092	2.479	3.248	2.899	0.087	0.099	0.088	0.086	0.086	0.086	0.086	0.085	0.086	1.41	1.716	0.417	0.085	0.085	0.087	0.085	0.087	0.087	0.085	0.086	0.086	0.099	0.102	0.1	0.086	0.085	0.084	0.086	0.086	0.086	0.087	0.085	0.087	0.097	0.1	0.1	0.085	0.085	0.086
Raw Data (595)	25.69	0.087	0.09	0.085	0.086	0.087	0.092	2.45	3.335	3.5	0.086	0.097	0.088	0.085	0.085	0.086	0.086	0.085	0.086	1.166	2.593	1.031	0.084	0.085	0.087	0.085	0.086	0.086	0.085	0.085	0.085	0.099	0.11	0.098	0.084	0.085	0.084	0.086	0.086	0.085	0.087	0.085	0.086	0.097	0.099	0.099	0.085	0.084	0.084
Raw Data (595)	26.04	0.088	0.09	0.085	0.086	0.087	0.092	2.395	3.01	3.071	0.086	0.097	0.088	0.085	0.086	0.086	0.086	0.085	0.086	2.205	2.566	0.826	0.084	0.085	0.087	0.085	0.087	0.086	0.085	0.086	0.085	0.101	0.101	0.099	0.085	0.085	0.084	0.086	0.086	0.085	0.087	0.084	0.087	0.097	0.126	0.099	0.085	0.085	0.085
Raw Data (595)	26.39	0.088	0.09	0.086	0.087	0.088	0.093	2.411	2.653	3.168	0.087	0.098	0.089	0.086	0.086	0.086	0.087	0.085	0.086	0.686	2.035	1.085	0.085	0.086	0.088	0.086	0.087	0.087	0.086	0.086	0.086	0.099	0.101	0.101	0.086	0.086	0.085	0.086	0.087	0.086	0.087	0.085	0.087	0.098	0.116	0.1	0.085	0.085	0.085
Raw Data (595)	26.74	0.087	0.09	0.085	0.086	0.087	0.092	2.416	2.539	3.233	0.086	0.097	0.087	0.085	0.086	0.085	0.086	0.085	0.086	1.065	1.694	2.079	0.084	0.085	0.087	0.085	0.086	0.086	0.085	0.086	0.085	0.099	0.108	0.099	0.085	0.085	0.084	0.086	0.086	0.086	0.086	0.085	0.086	0.097	0.099	0.099	0.085	0.085	0.085
Raw Data (595)	27.08	0.087	0.089	0.085	0.085	0.087	0.092	2.432	2.547	3.2	0.086	0.097	0.087	0.085	0.086	0.086	0.086	0.085	0.086	1.211	1.603	1.624	0.084	0.085	0.087	0.085	0.086	0.087	0.085	0.086	0.086	0.099	0.1	0.099	0.085	0.085	0.085	0.086	0.086	0.085	0.087	0.085	0.087	0.097	0.125	0.099	0.085	0.085	0.085
Raw Data (595)	27.43	0.087	0.09	0.086	0.086	0.088	0.092	2.411	2.542	3.305	0.086	0.098	0.088	0.085	0.086	0.086	0.086	0.085	0.086	2.948	1.312	1.343	0.085	0.085	0.087	0.085	0.087	0.086	0.085	0.085	0.086	0.099	0.104	0.098	0.085	0.085	0.085	0.086	0.086	0.086	0.087	0.085	0.087	0.097	0.1	0.099	0.084	0.085	0.085
[truncated: 48 more columns]

## Sheet: S3-1.8.19
User: USER
Path: C:\Program Files (x86)\BMG\CLARIOstar\User\Data\
Test ID: 998
Test Name: MIC_plate9-24.7-2
Date: 01/08/2019
Time: 13:43:09
Absorbance			Absorbance values are displayed as OD
Used kinetic range(s): Range 1;
Well Row		A	A	A	A	A	A	A	A	A	A	A	A	B	B	B	B	B	B	B	B	B	B	B	B	C	C	C	C	C	C	C	C	C	C	C	C	D	D	D	D	D	D	D	D	D	D	D	D
Well Col		1	2	3	4	5	6	7	8	9	10	11	12	1	2	3	4	5	6	7	8	9	10	11	12	1	2	3	4	5	6	7	8	9	10	11	12	1	2	3	4	5	6	7	8	9	10	11	12
Content	Time [h]	Sample X1	Sample X1	Sample X1	Sample X2	Sample X2	Sample X2	Sample X3	Sample X3	Sample X3	Sample X4	Sample X4	Sample X4	Sample X5	Sample X5	Sample X5	Sample X6	Sample X6	Sample X6	Sample X7	Sample X7	Sample X7	Sample X8	Sample X8	Sample X8	Sample X9	Sample X9	Sample X9	Sample X10	Sample X10	Sample X10	Sample X11	Sample X11	Sample X11	Sample X12	Sample X12	Sample X12	Sample X13	Sample X13	Sample X13	Sample X14	Sample X14	Sample X14	Sample X15	Sample X15	Sample X15	Sample X16	Sample X16	Sample X16
Raw Data (595)	0	0.111	0.112	0.114	0.12	0.11	0.114	0.105	0.102	0.103	0.101	0.103	0.105	0.116	0.114	0.116	0.115	0.116	0.116	0.102	0.102	0.102	0.102	0.102	0.104	0.104	0.102	0.102	0.116	0.117	0.117	0.102	0.101	0.102	0.102	0.102	0.102	0.104	0.103	0.104	0.116	0.119	0.117	0.102	0.103	0.101	0.104	0.104	0.103
Raw Data (595)	0.35	0.105	0.104	0.106	0.108	0.106	0.11	0.098	0.096	0.097	0.095	0.097	0.098	0.111	0.109	0.109	0.11	0.109	0.109	0.096	0.096	0.095	0.095	0.096	0.098	0.097	0.095	0.096	0.107	0.109	0.108	0.096	0.095	0.095	0.096	0.096	0.095	0.097	0.096	0.097	0.108	0.11	0.109	0.096	0.097	0.095	0.097	0.098	0.096
Raw Data (595)	0.69	0.103	0.103	0.104	0.107	0.106	0.109	0.095	0.093	0.095	0.093	0.095	0.097	0.109	0.107	0.107	0.107	0.106	0.107	0.094	0.093	0.093	0.094	0.094	0.096	0.095	0.093	0.093	0.105	0.106	0.106	0.094	0.093	0.093	0.094	0.094	0.093	0.095	0.095	0.095	0.123	0.108	0.108	0.093	0.095	0.093	0.095	0.096	0.094
Raw Data (595)	1.04	0.102	0.101	0.103	0.104	0.103	0.107	0.094	0.092	0.093	0.091	0.093	0.095	0.107	0.112	0.106	0.105	0.105	0.105	0.092	0.091	0.091	0.092	0.092	0.095	0.093	0.091	0.091	0.103	0.105	0.104	0.092	0.091	0.091	0.092	0.092	0.092	0.093	0.092	0.093	0.114	0.106	0.106	0.092	0.093	0.091	0.093	0.094	0.092
Raw Data (595)	1.39	0.101	0.101	0.102	0.104	0.103	0.107	0.093	0.091	0.092	0.09	0.093	0.095	0.108	0.105	0.106	0.104	0.104	0.105	0.092	0.091	0.091	0.091	0.091	0.093	0.093	0.09	0.09	0.103	0.104	0.104	0.092	0.09	0.09	0.091	0.091	0.091	0.092	0.092	0.092	0.104	0.106	0.105	0.091	0.092	0.09	0.092	0.093	0.092
Raw Data (595)	1.74	0.1	0.1	0.102	0.103	0.101	0.106	0.092	0.091	0.092	0.09	0.091	0.094	0.106	0.104	0.105	0.104	0.103	0.104	0.091	0.09	0.089	0.09	0.091	0.092	0.092	0.09	0.09	0.102	0.105	0.103	0.091	0.089	0.09	0.091	0.091	0.09	0.092	0.091	0.091	0.104	0.104	0.104	0.09	0.091	0.09	0.092	0.093	0.091
Raw Data (595)	2.08	0.1	0.099	0.101	0.102	0.102	0.106	0.092	0.09	0.091	0.089	0.092	0.094	0.106	0.104	0.105	0.103	0.103	0.103	0.09	0.09	0.089	0.09	0.09	0.093	0.092	0.089	0.089	0.101	0.102	0.102	0.091	0.088	0.089	0.09	0.09	0.09	0.091	0.091	0.091	0.102	0.104	0.104	0.09	0.091	0.089	0.091	0.092	0.09
Raw Data (595)	2.43	0.099	0.099	0.1	0.101	0.101	0.105	0.092	0.09	0.091	0.089	0.091	0.093	0.107	0.104	0.104	0.102	0.102	0.103	0.09	0.089	0.089	0.09	0.09	0.091	0.091	0.089	0.089	0.101	0.103	0.102	0.09	0.088	0.089	0.09	0.09	0.089	0.091	0.09	0.091	0.102	0.105	0.104	0.09	0.09	0.089	0.091	0.091	0.09
Raw Data (595)	2.78	0.099	0.098	0.1	0.101	0.1	0.105	0.091	0.089	0.09	0.088	0.09	0.092	0.107	0.104	0.105	0.102	0.102	0.103	0.089	0.089	0.088	0.089	0.09	0.091	0.091	0.088	0.088	0.1	0.102	0.102	0.09	0.088	0.089	0.089	0.089	0.089	0.09	0.089	0.09	0.102	0.104	0.103	0.089	0.089	0.088	0.091	0.091	0.09
Raw Data (595)	3.13	0.098	0.099	0.099	0.101	0.1	0.104	0.09	0.089	0.09	0.088	0.09	0.092	0.108	0.105	0.106	0.102	0.101	0.102	0.089	0.088	0.088	0.088	0.089	0.091	0.09	0.088	0.088	0.1	0.102	0.102	0.089	0.087	0.088	0.089	0.089	0.088	0.089	0.089	0.09	0.101	0.102	0.102	0.089	0.09	0.088	0.09	0.091	0.089
Raw Data (595)	3.47	0.098	0.098	0.1	0.1	0.099	0.104	0.091	0.089	0.09	0.088	0.09	0.092	0.111	0.106	0.107	0.101	0.1	0.101	0.089	0.088	0.088	0.089	0.088	0.091	0.09	0.088	0.088	0.099	0.102	0.101	0.089	0.087	0.088	0.089	0.089	0.088	0.089	0.089	0.089	0.101	0.103	0.102	0.089	0.089	0.088	0.09	0.091	0.089
Raw Data (595)	3.82	0.098	0.098	0.099	0.1	0.099	0.104	0.091	0.089	0.089	0.088	0.09	0.092	0.114	0.111	0.112	0.101	0.101	0.101	0.089	0.089	0.088	0.088	0.089	0.091	0.09	0.087	0.088	0.102	0.101	0.101	0.089	0.087	0.088	0.089	0.089	0.088	0.09	0.089	0.089	0.101	0.103	0.102	0.089	0.089	0.088	0.09	0.091	0.089
Raw Data (595)	4.17	0.098	0.098	0.099	0.1	0.099	0.104	0.091	0.089	0.09	0.088	0.09	0.092	0.124	0.117	0.119	0.101	0.101	0.102	0.089	0.088	0.088	0.089	0.089	0.091	0.09	0.088	0.088	0.1	0.101	0.101	0.089	0.087	0.088	0.089	0.089	0.088	0.09	0.09	0.089	0.101	0.103	0.102	0.088	0.089	0.088	0.09	0.091	0.089
Raw Data (595)	4.51	0.098	0.097	0.099	0.1	0.099	0.104	0.09	0.088	0.089	0.088	0.089	0.092	0.138	0.13	0.13	0.101	0.1	0.101	0.089	0.088	0.088	0.088	0.089	0.09	0.09	0.087	0.088	0.099	0.101	0.101	0.088	0.087	0.088	0.089	0.089	0.088	0.09	0.089	0.089	0.1	0.102	0.102	0.088	0.089	0.087	0.09	0.09	0.089
Raw Data (595)	4.86	0.097	0.097	0.099	0.1	0.099	0.103	0.09	0.088	0.089	0.087	0.089	0.091	0.159	0.146	0.15	0.1	0.1	0.101	0.088	0.088	0.087	0.087	0.088	0.09	0.089	0.087	0.087	0.099	0.101	0.105	0.088	0.087	0.087	0.088	0.088	0.088	0.089	0.088	0.089	0.1	0.102	0.102	0.088	0.088	0.087	0.089	0.09	0.089
Raw Data (595)	5.21	0.098	0.097	0.099	0.1	0.099	0.103	0.09	0.088	0.089	0.087	0.09	0.091	0.192	0.179	0.179	0.101	0.105	0.101	0.088	0.088	0.087	0.088	0.088	0.09	0.089	0.087	0.087	0.099	0.101	0.101	0.088	0.087	0.087	0.088	0.089	0.088	0.089	0.089	0.089	0.103	0.102	0.104	0.088	0.089	0.087	0.089	0.09	0.088
Raw Data (595)	5.56	0.097	0.097	0.098	0.099	0.099	0.102	0.089	0.088	0.088	0.087	0.089	0.091	0.241	0.223	0.227	0.1	0.1	0.101	0.088	0.087	0.087	0.087	0.087	0.09	0.089	0.086	0.087	0.098	0.1	0.1	0.088	0.086	0.087	0.088	0.088	0.087	0.089	0.088	0.088	0.1	0.102	0.101	0.087	0.088	0.087	0.089	0.089	0.088
Raw Data (595)	5.9	0.098	0.097	0.098	0.099	0.099	0.103	0.09	0.088	0.089	0.087	0.09	0.092	0.32	0.294	0.309	0.1	0.1	0.101	0.088	0.088	0.087	0.088	0.088	0.09	0.089	0.087	0.087	0.103	0.1	0.1	0.088	0.086	0.087	0.088	0.088	0.088	0.089	0.089	0.089	0.1	0.103	0.101	0.088	0.088	0.087	0.089	0.09	0.088
Raw Data (595)	6.25	0.097	0.096	0.098	0.099	0.098	0.102	0.089	0.088	0.089	0.087	0.089	0.091	0.442	0.422	0.419	0.1	0.099	0.1	0.088	0.087	0.087	0.087	0.088	0.089	0.089	0.087	0.086	0.098	0.099	0.1	0.088	0.086	0.087	0.087	0.088	0.087	0.088	0.088	0.088	0.099	0.101	0.1	0.088	0.088	0.087	0.089	0.09	0.088
Raw Data (595)	6.6	0.098	0.097	0.098	0.099	0.098	0.102	0.089	0.088	0.089	0.086	0.089	0.091	0.58	0.58	0.646	0.1	0.099	0.1	0.088	0.087	0.087	0.087	0.087	0.089	0.089	0.087	0.086	0.099	0.1	0.099	0.088	0.086	0.087	0.087	0.088	0.088	0.088	0.089	0.088	0.1	0.101	0.101	0.087	0.088	0.086	0.089	0.09	0.088
Raw Data (595)	6.94	0.098	0.097	0.099	0.1	0.099	0.103	0.09	0.088	0.089	0.086	0.089	0.091	0.829	1.156	1.335	0.1	0.1	0.101	0.088	0.088	0.087	0.088	0.088	0.09	0.089	0.087	0.087	0.098	0.1	0.1	0.088	0.086	0.087	0.088	0.088	0.088	0.088	0.088	0.088	0.1	0.101	0.101	0.088	0.089	0.087	0.089	0.09	0.088
Raw Data (595)	7.29	0.097	0.097	0.098	0.099	0.098	0.102	0.089	0.088	0.088	0.086	0.089	0.091	1.286	1.626	1.64	0.1	0.099	0.1	0.087	0.087	0.087	0.087	0.087	0.089	0.089	0.087	0.087	0.098	0.099	0.103	0.088	0.086	0.086	0.087	0.088	0.088	0.088	0.088	0.088	0.099	0.101	0.101	0.088	0.088	0.087	0.089	0.089	0.087
Raw Data (595)	7.64	0.097	0.096	0.098	0.099	0.098	0.102	0.089	0.088	0.088	0.087	0.089	0.091	1.438	1.846	1.885	0.099	0.099	0.1	0.088	0.087	0.086	0.088	0.087	0.09	0.089	0.087	0.086	0.098	0.1	0.099	0.088	0.086	0.087	0.088	0.087	0.087	0.088	0.088	0.088	0.099	0.101	0.101	0.088	0.088	0.087	0.089	0.09	0.088
Raw Data (595)	7.99	0.097	0.097	0.098	0.098	0.098	0.102	0.089	0.087	0.088	0.086	0.089	0.09	2.013	1.989	1.987	0.099	0.099	0.1	0.087	0.087	0.086	0.087	0.087	0.089	0.089	0.086	0.086	0.097	0.099	0.106	0.088	0.086	0.086	0.087	0.087	0.087	0.088	0.088	0.088	0.103	0.101	0.1	0.087	0.087	0.086	0.088	0.089	0.087
Raw Data (595)	8.33	0.097	0.097	0.098	0.099	0.097	0.102	0.089	0.087	0.088	0.086	0.088	0.091	1.988	2.05	2.047	0.099	0.099	0.1	0.088	0.087	0.087	0.087	0.087	0.089	0.088	0.087	0.086	0.097	0.099	0.099	0.088	0.086	0.087	0.088	0.088	0.087	0.088	0.088	0.088	0.099	0.101	0.1	0.087	0.088	0.086	0.088	0.089	0.087
Raw Data (595)	8.68	0.097	0.096	0.097	0.098	0.098	0.102	0.089	0.087	0.088	0.086	0.088	0.09	2.062	2.064	2.067	0.099	0.099	0.099	0.087	0.086	0.086	0.087	0.087	0.089	0.088	0.086	0.086	0.098	0.099	0.099	0.087	0.086	0.087	0.087	0.087	0.087	0.088	0.087	0.088	0.098	0.1	0.1	0.086	0.088	0.086	0.088	0.089	0.087
Raw Data (595)	9.03	0.097	0.096	0.098	0.099	0.099	0.102	0.089	0.088	0.089	0.086	0.089	0.09	2.098	2.059	2.132	0.099	0.099	0.1	0.088	0.087	0.087	0.088	0.088	0.09	0.088	0.086	0.086	0.098	0.1	0.099	0.088	0.086	0.087	0.087	0.088	0.087	0.088	0.088	0.088	0.099	0.101	0.1	0.087	0.088	0.087	0.088	0.09	0.087
Raw Data (595)	9.38	0.096	0.096	0.097	0.098	0.097	0.102	0.088	0.087	0.088	0.086	0.088	0.09	2.166	2.144	2.184	0.099	0.099	0.099	0.087	0.086	0.086	0.087	0.087	0.089	0.088	0.086	0.086	0.097	0.099	0.101	0.087	0.085	0.086	0.087	0.087	0.086	0.087	0.088	0.087	0.099	0.101	0.1	0.087	0.088	0.085	0.088	0.089	0.088
Raw Data (595)	9.72	0.097	0.096	0.097	0.097	0.097	0.102	0.089	0.087	0.088	0.086	0.088	0.09	2.25	2.174	2.217	0.099	0.099	0.099	0.087	0.086	0.086	0.087	0.087	0.089	0.088	0.086	0.086	0.097	0.1	0.109	0.087	0.085	0.086	0.087	0.087	0.087	0.087	0.087	0.087	0.098	0.1	0.1	0.087	0.087	0.086	0.088	0.089	0.087
Raw Data (595)	10.07	0.097	0.096	0.098	0.098	0.098	0.102	0.089	0.087	0.088	0.086	0.089	0.091	2.22	2.222	2.191	0.099	0.099	0.1	0.087	0.087	0.086	0.087	0.087	0.089	0.089	0.086	0.086	0.098	0.099	0.098	0.088	0.086	0.086	0.087	0.088	0.087	0.088	0.088	0.088	0.099	0.101	0.1	0.087	0.088	0.086	0.088	0.089	0.087
Raw Data (595)	10.42	0.096	0.096	0.098	0.098	0.097	0.102	0.088	0.087	0.088	0.086	0.088	0.09	2.165	2.204	2.214	0.099	0.098	0.099	0.087	0.087	0.086	0.087	0.087	0.089	0.088	0.086	0.086	0.097	0.099	0.099	0.088	0.086	0.086	0.087	0.087	0.087	0.088	0.087	0.088	0.099	0.101	0.1	0.087	0.088	0.086	0.088	0.089	0.087
Raw Data (595)	10.76	0.096	0.096	0.097	0.097	0.097	0.101	0.088	0.087	0.088	0.086	0.088	0.09	2.117	2.167	2.253	0.099	0.099	0.099	0.087	0.086	0.086	0.086	0.086	0.088	0.088	0.086	0.086	0.1	0.099	0.098	0.087	0.085	0.086	0.087	0.087	0.087	0.087	0.087	0.088	0.098	0.1	0.099	0.087	0.087	0.086	0.088	0.089	0.087
Raw Data (595)	11.11	0.096	0.095	0.097	0.097	0.097	0.101	0.089	0.086	0.087	0.085	0.088	0.09	2.129	2.122	2.199	0.098	0.098	0.099	0.087	0.086	0.086	0.086	0.087	0.089	0.088	0.086	0.086	0.096	0.099	0.098	0.087	0.085	0.086	0.087	0.087	0.086	0.087	0.087	0.087	0.098	0.1	0.099	0.086	0.087	0.086	0.088	0.088	0.087
Raw Data (595)	11.46	0.096	0.096	0.097	0.097	0.097	0.103	0.089	0.087	0.088	0.086	0.088	0.09	2.113	2.13	2.181	0.099	0.099	0.099	0.087	0.086	0.086	0.086	0.087	0.089	0.088	0.086	0.086	0.097	0.099	0.098	0.087	0.086	0.086	0.087	0.087	0.086	0.088	0.088	0.088	0.098	0.1	0.1	0.087	0.088	0.086	0.088	0.089	0.087
Raw Data (595)	11.81	0.096	0.096	0.097	0.098	0.097	0.101	0.088	0.087	0.088	0.086	0.088	0.09	2.085	2.121	2.223	0.098	0.098	0.099	0.087	0.086	0.086	0.086	0.087	0.088	0.088	0.086	0.086	0.096	0.098	0.098	0.087	0.085	0.086	0.087	0.087	0.087	0.088	0.088	0.088	0.098	0.1	0.1	0.087	0.088	0.086	0.088	0.089	0.087
Raw Data (595)	12.15	0.096	0.096	0.097	0.097	0.097	0.101	0.089	0.087	0.088	0.086	0.088	0.089	1.992	2.093	2.191	0.098	0.099	0.1	0.087	0.087	0.086	0.086	0.087	0.089	0.088	0.086	0.085	0.097	0.098	0.098	0.087	0.085	0.086	0.086	0.087	0.087	0.088	0.088	0.088	0.099	0.1	0.1	0.087	0.087	0.086	0.088	0.088	0.087
Raw Data (595)	12.5	0.096	0.095	0.096	0.097	0.096	0.101	0.088	0.087	0.087	0.086	0.088	0.09	1.991	2.164	2.22	0.098	0.098	0.099	0.086	0.086	0.085	0.086	0.087	0.089	0.088	0.086	0.086	0.096	0.099	0.098	0.087	0.085	0.086	0.087	0.087	0.086	0.088	0.087	0.087	0.098	0.1	0.099	0.087	0.087	0.086	0.088	0.088	0.087
Raw Data (595)	12.85	0.096	0.096	0.097	0.097	0.097	0.101	0.088	0.087	0.088	0.086	0.088	0.09	2.007	2.155	2.16	0.098	0.098	0.1	0.087	0.086	0.086	0.086	0.086	0.089	0.088	0.086	0.086	0.097	0.098	0.098	0.087	0.085	0.086	0.087	0.087	0.087	0.088	0.087	0.087	0.098	0.102	0.102	0.087	0.087	0.086	0.088	0.089	0.087
Raw Data (595)	13.19	0.096	0.095	0.097	0.097	0.096	0.101	0.088	0.087	0.087	0.085	0.088	0.09	2.014	2.189	2.195	0.098	0.098	0.099	0.087	0.086	0.086	0.086	0.087	0.088	0.088	0.085	0.085	0.096	0.098	0.098	0.087	0.085	0.085	0.087	0.087	0.086	0.087	0.087	0.087	0.097	0.1	0.109	0.086	0.087	0.085	0.088	0.089	0.087
Raw Data (595)	13.54	0.096	0.096	0.097	0.097	0.097	0.101	0.088	0.087	0.087	0.085	0.087	0.09	2.002	2.211	2.223	0.098	0.098	0.099	0.086	0.086	0.086	0.086	0.087	0.089	0.088	0.086	0.085	0.096	0.097	0.099	0.087	0.085	0.086	0.086	0.086	0.086	0.087	0.087	0.087	0.098	0.1	0.099	0.086	0.087	0.086	0.088	0.089	0.087
Raw Data (595)	13.89	0.096	0.096	0.097	0.098	0.097	0.101	0.088	0.086	0.087	0.085	0.088	0.09	1.952	2.227	2.243	0.098	0.097	0.099	0.087	0.086	0.086	0.086	0.087	0.088	0.088	0.086	0.085	0.096	0.098	0.098	0.087	0.085	0.086	0.086	0.086	0.086	0.087	0.087	0.087	0.098	0.1	0.099	0.087	0.087	0.086	0.088	0.088	0.087
Raw Data (595)	14.24	0.096	0.095	0.096	0.097	0.097	0.101	0.088	0.087	0.088	0.085	0.087	0.09	1.958	2.267	2.24	0.098	0.099	0.099	0.086	0.087	0.086	0.086	0.086	0.088	0.088	0.086	0.085	0.097	0.098	0.103	0.087	0.085	0.086	0.087	0.087	0.086	0.087	0.087	0.087	0.098	0.101	0.099	0.086	0.087	0.086	0.087	0.089	0.087
Raw Data (595)	14.58	0.096	0.095	0.097	0.097	0.097	0.101	0.089	0.086	0.088	0.086	0.088	0.09	1.7	2.278	2.234	0.098	0.098	0.099	0.087	0.086	0.086	0.086	0.086	0.088	0.088	0.086	0.085	0.097	0.099	0.098	0.087	0.086	0.086	0.087	0.087	0.087	0.087	0.087	0.087	0.098	0.1	0.1	0.086	0.087	0.086	0.088	0.089	0.087
Raw Data (595)	14.93	0.095	0.095	0.096	0.097	0.096	0.1	0.088	0.086	0.087	0.085	0.087	0.089	1.75	2.298	2.248	0.098	0.097	0.098	0.086	0.086	0.086	0.086	0.086	0.088	0.087	0.085	0.085	0.096	0.098	0.097	0.087	0.085	0.086	0.086	0.086	0.086	0.086	0.087	0.087	0.097	0.099	0.099	0.086	0.086	0.085	0.087	0.088	0.086
Raw Data (595)	15.28	0.095	0.095	0.096	0.097	0.096	0.101	0.088	0.086	0.088	0.085	0.088	0.089	1.917	2.249	2.288	0.097	0.097	0.098	0.086	0.086	0.085	0.086	0.086	0.088	0.087	0.086	0.085	0.096	0.098	0.097	0.086	0.085	0.085	0.086	0.086	0.086	0.087	0.087	0.087	0.098	0.1	0.099	0.086	0.087	0.086	0.087	0.088	0.087
Raw Data (595)	15.63	0.096	0.095	0.097	0.097	0.096	0.101	0.088	0.086	0.088	0.085	0.087	0.09	2.049	2.311	2.293	0.098	0.098	0.098	0.087	0.086	0.086	0.086	0.086	0.089	0.088	0.085	0.085	0.096	0.098	0.098	0.087	0.085	0.086	0.087	0.087	0.086	0.087	0.087	0.087	0.098	0.099	0.099	0.086	0.087	0.085	0.088	0.088	0.087
Raw Data (595)	15.97	0.095	0.095	0.097	0.096	0.096	0.1	0.088	0.086	0.087	0.085	0.087	0.089	2.183	2.335	2.32	0.099	0.098	0.098	0.086	0.086	0.085	0.086	0.086	0.088	0.088	0.085	0.085	0.096	0.097	0.108	0.087	0.085	0.085	0.086	0.086	0.086	0.087	0.086	0.087	0.097	0.101	0.098	0.086	0.087	0.085	0.087	0.088	0.087
Raw Data (595)	16.32	0.096	0.095	0.096	0.097	0.096	0.101	0.088	0.086	0.087	0.085	0.088	0.089	2.275	2.357	2.338	0.098	0.098	0.098	0.086	0.086	0.086	0.086	0.087	0.088	0.087	0.085	0.085	0.096	0.098	0.097	0.087	0.085	0.086	0.086	0.087	0.086	0.087	0.087	0.087	0.098	0.099	0.099	0.086	0.087	0.086	0.088	0.089	0.087
Raw Data (595)	16.67	0.096	0.095	0.097	0.097	0.097	0.103	0.088	0.086	0.087	0.085	0.088	0.09	2.309	2.366	2.313	0.098	0.097	0.098	0.087	0.086	0.086	0.086	0.086	0.088	0.087	0.085	0.085	0.096	0.098	0.097	0.087	0.085	0.086	0.086	0.086	0.087	0.087	0.087	0.087	0.098	0.1	0.099	0.086	0.087	0.086	0.088	0.088	0.087
Raw Data (595)	17.01	0.096	0.095	0.096	0.096	0.098	0.101	0.088	0.087	0.087	0.085	0.088	0.089	2.418	2.376	2.309	0.097	0.098	0.098	0.086	0.086	0.086	0.086	0.086	0.088	0.087	0.085	0.085	0.096	0.098	0.097	0.086	0.085	0.086	0.086	0.086	0.086	0.087	0.087	0.087	0.097	0.099	0.099	0.086	0.087	0.085	0.087	0.088	0.087
Raw Data (595)	17.36	0.095	0.095	0.096	0.096	0.096	0.101	0.088	0.086	0.087	0.085	0.087	0.09	2.434	2.32	2.274	0.097	0.098	0.098	0.086	0.086	0.086	0.086	0.086	0.088	0.087	0.085	0.085	0.096	0.098	0.097	0.087	0.084	0.086	0.086	0.087	0.086	0.087	0.087	0.087	0.097	0.099	0.098	0.086	0.087	0.085	0.087	0.088	0.086
Raw Data (595)	17.71	0.095	0.094	0.096	0.097	0.096	0.101	0.088	0.086	0.087	0.085	0.087	0.089	2.356	2.342	2.275	0.097	0.097	0.098	0.086	0.086	0.086	0.086	0.086	0.088	0.087	0.085	0.085	0.096	0.097	0.097	0.087	0.085	0.085	0.086	0.086	0.086	0.087	0.087	0.087	0.097	0.1	0.098	0.086	0.087	0.085	0.088	0.088	0.087
Raw Data (595)	18.06	0.095	0.095	0.096	0.096	0.096	0.101	0.087	0.086	0.087	0.085	0.087	0.089	2.387	2.303	2.25	0.097	0.097	0.098	0.086	0.085	0.085	0.086	0.086	0.088	0.087	0.085	0.085	0.095	0.097	0.097	0.086	0.084	0.085	0.086	0.086	0.085	0.086	0.086	0.086	0.097	0.099	0.098	0.086	0.086	0.085	0.087	0.087	0.086
Raw Data (595)	18.4	0.095	0.095	0.096	0.096	0.096	0.1	0.088	0.086	0.087	0.085	0.087	0.089	2.321	2.271	2.197	0.097	0.097	0.098	0.086	0.086	0.085	0.086	0.086	0.088	0.087	0.085	0.085	0.095	0.097	0.097	0.087	0.084	0.085	0.086	0.086	0.086	0.087	0.087	0.087	0.097	0.101	0.099	0.086	0.086	0.085	0.087	0.088	0.086
Raw Data (595)	18.75	0.095	0.095	0.096	0.097	0.096	0.101	0.088	0.087	0.087	0.085	0.087	0.09	2.347	2.272	2.193	0.097	0.098	0.098	0.086	0.086	0.086	0.086	0.086	0.088	0.087	0.085	0.085	0.096	0.097	0.097	0.087	0.085	0.086	0.086	0.087	0.086	0.086	0.087	0.087	0.097	0.1	0.099	0.086	0.087	0.085	0.087	0.088	0.086
Raw Data (595)	19.1	0.095	0.095	0.096	0.096	0.097	0.1	0.088	0.086	0.087	0.085	0.087	0.089	2.281	2.249	2.192	0.097	0.098	0.098	0.086	0.086	0.085	0.086	0.086	0.088	0.087	0.085	0.085	0.095	0.101	0.097	0.086	0.085	0.085	0.086	0.086	0.086	0.087	0.086	0.087	0.097	0.099	0.098	0.086	0.086	0.085	0.087	0.088	0.086
Raw Data (595)	19.44	0.095	0.094	0.096	0.096	0.095	0.1	0.088	0.086	0.087	0.085	0.087	0.089	2.374	2.271	2.233	0.098	0.097	0.097	0.086	0.086	0.086	0.086	0.086	0.088	0.087	0.085	0.085	0.095	0.097	0.097	0.086	0.084	0.085	0.086	0.086	0.086	0.087	0.087	0.086	0.097	0.099	0.125	0.086	0.086	0.085	0.087	0.088	0.086
Raw Data (595)	19.79	0.095	0.094	0.096	0.096	0.096	0.1	0.088	0.086	0.087	0.085	0.087	0.09	2.474	2.256	2.274	0.097	0.097	0.098	0.086	0.086	0.085	0.086	0.086	0.088	0.087	0.085	0.085	0.095	0.097	0.097	0.086	0.084	0.085	0.086	0.086	0.086	0.087	0.087	0.087	0.097	0.099	0.099	0.085	0.086	0.085	0.087	0.088	0.086
Raw Data (595)	20.14	0.095	0.095	0.096	0.096	0.096	0.1	0.088	0.086	0.087	0.085	0.087	0.089	2.463	2.401	2.296	0.097	0.097	0.098	0.086	0.086	0.086	0.086	0.086	0.088	0.087	0.086	0.085	0.103	0.098	0.097	0.086	0.084	0.085	0.086	0.086	0.086	0.086	0.087	0.087	0.097	0.099	0.099	0.086	0.087	0.085	0.087	0.089	0.086
Raw Data (595)	20.49	0.096	0.095	0.096	0.096	0.096	0.1	0.088	0.086	0.087	0.086	0.088	0.089	2.395	2.419	2.242	0.097	0.097	0.098	0.086	0.086	0.086	0.086	0.087	0.088	0.088	0.085	0.085	0.096	0.098	0.097	0.087	0.085	0.086	0.087	0.086	0.087	0.087	0.087	0.087	0.097	0.099	0.098	0.085	0.087	0.085	0.088	0.088	0.087
Raw Data (595)	20.83	0.096	0.095	0.097	0.096	0.096	0.1	0.088	0.086	0.087	0.085	0.087	0.089	2.345	2.341	2.197	0.097	0.096	0.097	0.086	0.086	0.085	0.086	0.086	0.088	0.087	0.085	0.085	0.097	0.097	0.097	0.086	0.084	0.085	0.086	0.087	0.086	0.087	0.087	0.087	0.097	0.099	0.098	0.086	0.087	0.085	0.087	0.088	0.086
Raw Data (595)	21.18	0.095	0.094	0.096	0.097	0.096	0.1	0.088	0.086	0.087	0.085	0.087	0.089	2.314	2.434	2.201	0.097	0.097	0.098	0.086	0.085	0.085	0.086	0.086	0.088	0.087	0.085	0.085	0.095	0.097	0.097	0.086	0.085	0.085	0.086	0.086	0.086	0.087	0.087	0.087	0.097	0.099	0.098	0.086	0.086	0.085	0.087	0.088	0.086
Raw Data (595)	21.53	0.095	0.094	0.096	0.096	0.096	0.1	0.088	0.086	0.087	0.085	0.087	0.089	2.283	2.45	2.286	0.098	0.097	0.098	0.086	0.086	0.085	0.086	0.086	0.088	0.087	0.085	0.085	0.095	0.098	0.104	0.087	0.085	0.085	0.086	0.086	0.086	0.087	0.086	0.086	0.097	0.1	0.098	0.085	0.087	0.085	0.087	0.088	0.086
Raw Data (595)	21.88	0.095	0.095	0.096	0.096	0.096	0.1	0.088	0.086	0.087	0.085	0.087	0.09	2.24	2.315	2.43	0.097	0.097	0.098	0.086	0.086	0.085	0.086	0.086	0.088	0.087	0.085	0.085	0.1	0.097	0.097	0.087	0.084	0.085	0.086	0.086	0.086	0.087	0.087	0.087	0.097	0.099	0.099	0.086	0.086	0.086	0.087	0.088	0.087
Raw Data (595)	22.22	0.096	0.095	0.096	0.096	0.096	0.1	0.088	0.087	0.087	0.085	0.087	0.09	2.251	2.374	2.305	0.097	0.098	0.098	0.086	0.086	0.085	0.086	0.086	0.088	0.088	0.085	0.085	0.095	0.097	0.096	0.087	0.085	0.086	0.086	0.087	0.086	0.087	0.086	0.087	0.097	0.099	0.098	0.086	0.086	0.085	0.087	0.089	0.086
Raw Data (595)	22.57	0.095	0.094	0.095	0.096	0.096	0.1	0.087	0.086	0.086	0.085	0.087	0.089	2.275	2.351	2.204	0.096	0.096	0.099	0.086	0.086	0.085	0.086	0.086	0.087	0.087	0.085	0.084	0.095	0.097	0.097	0.086	0.084	0.085	0.086	0.086	0.086	0.086	0.086	0.086	0.097	0.099	0.099	0.086	0.086	0.085	0.087	0.088	0.086
Raw Data (595)	22.92	0.095	0.095	0.096	0.097	0.096	0.101	0.088	0.086	0.087	0.085	0.087	0.089	2.303	2.227	1.736	0.097	0.097	0.098	0.086	0.086	0.085	0.086	0.086	0.088	0.087	0.085	0.085	0.104	0.097	0.097	0.086	0.085	0.085	0.086	0.086	0.086	0.087	0.086	0.087	0.097	0.099	0.098	0.086	0.086	0.085	0.087	0.088	0.087
Raw Data (595)	23.26	0.095	0.094	0.096	0.096	0.096	0.1	0.087	0.085	0.087	0.085	0.087	0.089	2.316	2.166	1.582	0.097	0.097	0.098	0.086	0.086	0.086	0.086	0.086	0.088	0.087	0.085	0.084	0.095	0.097	0.096	0.086	0.085	0.085	0.086	0.086	0.086	0.087	0.087	0.087	0.097	0.099	0.098	0.086	0.086	0.085	0.087	0.088	0.086
Raw Data (595)	23.61	0.095	0.094	0.096	0.096	0.096	0.1	0.087	0.086	0.087	0.085	0.087	0.089	2.157	2.193	1.652	0.097	0.096	0.097	0.086	0.085	0.085	0.085	0.086	0.088	0.087	0.085	0.084	0.108	0.097	0.096	0.086	0.084	0.085	0.086	0.086	0.086	0.086	0.086	0.086	0.097	0.099	0.098	0.085	0.087	0.085	0.087	0.088	0.086
Raw Data (595)	23.96	0.095	0.094	0.095	0.096	0.095	0.1	0.088	0.086	0.087	0.085	0.087	0.089	2.085	2.258	1.588	0.097	0.097	0.098	0.086	0.086	0.085	0.085	0.086	0.088	0.087	0.084	0.085	0.096	0.097	0.096	0.086	0.084	0.085	0.086	0.086	0.086	0.086	0.087	0.086	0.097	0.099	0.098	0.086	0.086	0.085	0.087	0.088	0.086
Raw Data (595)	24.31	0.095	0.095	0.096	0.096	0.095	0.1	0.087	0.086	0.087	0.085	0.087	0.089	2.03	2.091	1.605	0.097	0.097	0.098	0.086	0.085	0.085	0.085	0.086	0.088	0.087	0.085	0.085	0.096	0.097	0.097	0.086	0.084	0.085	0.086	0.086	0.086	0.087	0.087	0.086	0.096	0.099	0.098	0.086	0.086	0.085	0.088	0.088	0.086
Raw Data (595)	24.65	0.095	0.095	0.096	0.096	0.096	0.1	0.088	0.086	0.087	0.085	0.087	0.089	2.02	1.904	1.8	0.097	0.097	0.097	0.086	0.086	0.085	0.086	0.086	0.088	0.087	0.085	0.085	0.11	0.097	0.097	0.086	0.084	0.086	0.086	0.086	0.086	0.087	0.086	0.087	0.097	0.099	0.098	0.086	0.086	0.086	0.087	0.088	0.087
Raw Data (595)	25	0.095	0.095	0.096	0.096	0.097	0.099	0.088	0.086	0.087	0.085	0.087	0.088	2.041	1.92	2.036	0.095	0.096	0.097	0.086	0.085	0.084	0.085	0.085	0.088	0.086	0.084	0.084	0.095	0.096	0.096	0.086	0.084	0.085	0.085	0.086	0.086	0.086	0.086	0.086	0.098	0.098	0.097	0.086	0.086	0.084	0.086	0.089	0.086
Raw Data (595)	25.35	0.095	0.095	0.096	0.096	0.096	0.1	0.088	0.086	0.087	0.085	0.087	0.089	1.385	1.687	2.01	0.097	0.097	0.098	0.086	0.085	0.085	0.086	0.086	0.088	0.087	0.085	0.085	0.096	0.097	0.096	0.086	0.085	0.085	0.086	0.086	0.086	0.087	0.086	0.086	0.097	0.099	0.098	0.086	0.086	0.085	0.087	0.088	0.086
Raw Data (595)	25.69	0.095	0.094	0.096	0.096	0.096	0.1	0.088	0.086	0.087	0.085	0.087	0.089	1.161	1.785	2.053	0.097	0.097	0.097	0.086	0.086	0.085	0.085	0.086	0.087	0.087	0.084	0.085	0.095	0.098	0.096	0.086	0.084	0.085	0.086	0.086	0.086	0.086	0.087	0.086	0.097	0.098	0.14	0.086	0.086	0.085	0.087	0.088	0.086
Raw Data (595)	26.04	0.096	0.095	0.097	0.097	0.097	0.099	0.087	0.086	0.087	0.085	0.087	0.089	1.158	1.697	1.974	0.096	0.097	0.097	0.086	0.085	0.084	0.085	0.086	0.088	0.087	0.085	0.085	0.096	0.096	0.096	0.086	0.084	0.085	0.086	0.086	0.085	0.086	0.086	0.087	0.097	0.098	0.097	0.086	0.086	0.085	0.087	0.088	0.086
Raw Data (595)	26.39	0.095	0.094	0.096	0.095	0.095	0.101	0.088	0.086	0.087	0.085	0.087	0.089	1.174	1.835	2.068	0.096	0.097	0.098	0.086	0.086	0.085	0.086	0.086	0.088	0.087	0.085	0.085	0.095	0.096	0.096	0.087	0.085	0.085	0.086	0.086	0.086	0.087	0.087	0.086	0.097	0.098	0.097	0.086	0.086	0.085	0.087	0.089	0.086
Raw Data (595)	26.74	0.093	0.093	0.094	0.094	0.093	0.099	0.088	0.086	0.087	0.085	0.088	0.089	1.16	1.789	1.882	0.094	0.095	0.098	0.086	0.085	0.085	0.086	0.086	0.088	0.086	0.085	0.085	0.093	0.095	0.096	0.086	0.084	0.085	0.085	0.086	0.086	0.087	0.087	0.086	0.097	0.097	0.096	0.086	0.086	0.085	0.086	0.089	0.086
Raw Data (595)	27.08	0.094	0.094	0.095	0.095	0.095	0.099	0.087	0.086	0.086	0.085	0.087	0.089	1.149	1.112	1.781	0.096	0.097	0.097	0.086	0.085	0.085	0.085	0.086	0.087	0.086	0.085	0.084	0.102	0.096	0.097	0.086	0.084	0.085	0.085	0.086	0.086	0.086	0.085	0.086	0.096	0.098	0.098	0.085	0.086	0.085	0.086	0.087	0.086
Raw Data (595)	27.43	0.095	0.094	0.096	0.096	0.096	0.1	0.088	0.086	0.087	0.085	0.087	0.089	1.149	1.144	1.877	0.097	0.097	0.098	0.086	0.086	0.085	0.086	0.086	0.088	0.087	0.085	0.085	0.095	0.097	0.096	0.087	0.085	0.085	0.086	0.087	0.086	0.087	0.087	0.087	0.097	0.099	0.098	0.086	0.086	0.085	0.087	0.088	0.086
[truncated: 48 more columns]

## Sheet: S3-4.8.19
User: USER
Path: C:\Program Files (x86)\BMG\CLARIOstar\User\Data\
Test ID: 999
Test Name: MIC_plate9-24.7-2
Date: 04/08/2019
Time: 12:04:24
Absorbance			Absorbance values are displayed as OD
Used kinetic range(s): Range 1;
Well Row		A	A	A	A	A	A	A	A	A	A	A	A	B	B	B	B	B	B	B	B	B	B	B	B	C	C	C	C	C	C	C	C	C	C	C	C	D	D	D	D	D	D	D	D	D	D	D	D
Well Col		1	2	3	4	5	6	7	8	9	10	11	12	1	2	3	4	5	6	7	8	9	10	11	12	1	2	3	4	5	6	7	8	9	10	11	12	1	2	3	4	5	6	7	8	9	10	11	12
Content	Time [h]	Sample X1	Sample X1	Sample X1	Sample X2	Sample X2	Sample X2	Sample X3	Sample X3	Sample X3	Sample X4	Sample X4	Sample X4	Sample X5	Sample X5	Sample X5	Sample X6	Sample X6	Sample X6	Sample X7	Sample X7	Sample X7	Sample X8	Sample X8	Sample X8	Sample X9	Sample X9	Sample X9	Sample X10	Sample X10	Sample X10	Sample X11	Sample X11	Sample X11	Sample X12	Sample X12	Sample X12	Sample X13	Sample X13	Sample X13	Sample X14	Sample X14	Sample X14	Sample X15	Sample X15	Sample X15	Sample X16	Sample X16	Sample X16
Raw Data (595)	0	0.116	0.113	0.113	0.112	0.112	0.111	0.116	0.131	0.116	0.106	0.103	0.104	0.114	0.114	0.117	0.114	0.116	0.114	0.115	0.117	0.118	0.102	0.105	0.104	0.117	0.116	0.115	0.116	0.116	0.122	0.117	0.116	0.112	0.104	0.103	0.103	0.116	0.117	0.116	0.117	0.114	0.115	0.114	0.118	0.117	0.104	0.104	0.102
Raw Data (595)	0.35	0.106	0.104	0.104	0.105	0.104	0.122	0.108	0.221	0.107	0.099	0.096	0.097	0.109	0.109	0.112	0.106	0.107	0.11	0.107	0.107	0.11	0.096	0.098	0.097	0.108	0.113	0.107	0.128	0.131	0.114	0.11	0.112	0.107	0.098	0.096	0.097	0.108	0.108	0.11	0.109	0.111	0.122	0.127	0.109	0.108	0.1	0.097	0.096
Raw Data (595)	0.69	0.104	0.102	0.101	0.103	0.121	0.113	0.106	0.191	0.111	0.097	0.094	0.094	0.106	0.106	0.105	0.104	0.104	0.104	0.105	0.105	0.107	0.094	0.096	0.094	0.107	0.105	0.105	0.125	0.113	0.11	0.107	0.106	0.108	0.095	0.094	0.094	0.108	0.106	0.122	0.106	0.109	0.106	0.105	0.106	0.107	0.095	0.094	0.093
Raw Data (595)	1.04	0.103	0.101	0.104	0.102	0.102	0.102	0.105	0.115	0.107	0.095	0.093	0.093	0.105	0.104	0.104	0.103	0.104	0.103	0.105	0.104	0.107	0.092	0.095	0.093	0.106	0.104	0.103	0.12	0.112	0.109	0.105	0.106	0.104	0.094	0.093	0.093	0.105	0.104	0.103	0.107	0.103	0.105	0.103	0.104	0.125	0.094	0.093	0.092
Raw Data (595)	1.39	0.101	0.099	0.099	0.1	0.111	0.102	0.103	0.113	0.106	0.093	0.091	0.092	0.104	0.104	0.103	0.102	0.102	0.101	0.102	0.103	0.105	0.091	0.093	0.092	0.105	0.11	0.102	0.127	0.104	0.108	0.106	0.104	0.104	0.092	0.091	0.092	0.104	0.103	0.103	0.102	0.105	0.107	0.109	0.104	0.104	0.092	0.092	0.09
Raw Data (595)	1.74	0.102	0.099	0.099	0.1	0.115	0.101	0.103	0.104	0.106	0.093	0.091	0.091	0.105	0.105	0.103	0.101	0.102	0.101	0.104	0.103	0.105	0.091	0.093	0.092	0.105	0.102	0.102	0.116	0.103	0.108	0.104	0.104	0.103	0.093	0.091	0.091	0.103	0.103	0.106	0.103	0.102	0.104	0.102	0.104	0.113	0.092	0.092	0.091
Raw Data (595)	2.08	0.101	0.099	0.099	0.1	0.12	0.101	0.104	0.102	0.105	0.093	0.091	0.091	0.109	0.105	0.104	0.101	0.101	0.101	0.101	0.103	0.105	0.09	0.092	0.091	0.105	0.102	0.101	0.102	0.103	0.108	0.104	0.104	0.103	0.092	0.091	0.091	0.103	0.103	0.102	0.102	0.101	0.108	0.105	0.103	0.103	0.092	0.092	0.09
Raw Data (595)	2.43	0.1	0.098	0.098	0.099	0.098	0.099	0.102	0.159	0.103	0.092	0.09	0.09	0.106	0.105	0.103	0.105	0.1	0.1	0.1	0.102	0.104	0.09	0.092	0.09	0.104	0.102	0.101	0.102	0.101	0.106	0.102	0.103	0.102	0.091	0.09	0.09	0.103	0.102	0.119	0.101	0.1	0.103	0.127	0.102	0.102	0.092	0.09	0.089
Raw Data (595)	2.78	0.1	0.098	0.097	0.099	0.098	0.099	0.111	0.109	0.104	0.092	0.09	0.09	0.107	0.107	0.105	0.105	0.1	0.099	0.1	0.101	0.103	0.09	0.092	0.09	0.104	0.101	0.101	0.1	0.101	0.107	0.104	0.103	0.102	0.091	0.09	0.09	0.103	0.102	0.134	0.101	0.1	0.103	0.107	0.102	0.105	0.09	0.09	0.089
Raw Data (595)	3.13	0.099	0.097	0.096	0.097	0.097	0.097	0.1	0.131	0.099	0.091	0.089	0.09	0.111	0.11	0.108	0.119	0.098	0.098	0.099	0.099	0.103	0.089	0.09	0.089	0.102	0.101	0.102	0.132	0.1	0.108	0.103	0.104	0.101	0.09	0.089	0.09	0.103	0.103	0.102	0.101	0.112	0.105	0.101	0.102	0.101	0.092	0.09	0.088
Raw Data (595)	3.47	0.1	0.098	0.097	0.099	0.149	0.121	0.101	0.101	0.103	0.092	0.089	0.09	0.116	0.118	0.117	0.103	0.099	0.099	0.1	0.101	0.103	0.089	0.091	0.09	0.105	0.102	0.123	0.131	0.1	0.106	0.102	0.103	0.117	0.09	0.089	0.09	0.104	0.104	0.102	0.1	0.099	0.102	0.1	0.101	0.102	0.09	0.09	0.089
Raw Data (595)	3.82	0.1	0.098	0.096	0.098	0.102	0.099	0.104	0.1	0.102	0.091	0.089	0.089	0.148	0.13	0.129	0.119	0.099	0.099	0.099	0.1	0.103	0.089	0.091	0.089	0.106	0.103	0.102	0.113	0.1	0.106	0.102	0.102	0.101	0.09	0.089	0.09	0.105	0.104	0.105	0.1	0.099	0.105	0.102	0.102	0.103	0.09	0.089	0.088
Raw Data (595)	4.17	0.099	0.097	0.096	0.099	0.097	0.098	0.101	0.1	0.102	0.091	0.089	0.089	0.155	0.153	0.151	0.099	0.099	0.099	0.1	0.1	0.103	0.088	0.091	0.09	0.106	0.104	0.103	0.099	0.111	0.107	0.105	0.102	0.101	0.09	0.089	0.09	0.108	0.107	0.117	0.1	0.098	0.101	0.153	0.101	0.102	0.09	0.089	0.088
Raw Data (595)	4.51	0.099	0.097	0.096	0.098	0.097	0.098	0.107	0.1	0.102	0.09	0.089	0.089	0.189	0.185	0.191	0.125	0.099	0.099	0.099	0.1	0.102	0.089	0.091	0.089	0.108	0.106	0.104	0.106	0.111	0.106	0.101	0.102	0.101	0.09	0.089	0.089	0.112	0.11	0.117	0.1	0.102	0.101	0.1	0.103	0.103	0.09	0.089	0.088
Raw Data (595)	4.86	0.099	0.097	0.096	0.097	0.097	0.098	0.099	0.115	0.102	0.09	0.088	0.089	0.241	0.237	0.238	0.105	0.1	0.098	0.099	0.1	0.102	0.088	0.091	0.089	0.11	0.108	0.116	0.099	0.114	0.106	0.101	0.102	0.101	0.09	0.088	0.089	0.116	0.115	0.115	0.1	0.099	0.101	0.101	0.102	0.104	0.089	0.089	0.088
Raw Data (595)	5.21	0.099	0.097	0.096	0.097	0.11	0.098	0.1	0.113	0.101	0.091	0.088	0.089	0.318	0.314	0.369	0.112	0.099	0.098	0.099	0.099	0.102	0.088	0.09	0.089	0.119	0.115	0.115	0.103	0.099	0.108	0.101	0.102	0.1	0.09	0.088	0.089	0.128	0.126	0.125	0.109	0.098	0.101	0.1	0.105	0.107	0.09	0.089	0.088
Raw Data (595)	5.56	0.099	0.097	0.096	0.097	0.124	0.098	0.1	0.114	0.102	0.091	0.089	0.089	0.425	0.425	0.439	0.098	0.099	0.098	0.099	0.1	0.102	0.088	0.09	0.089	0.126	0.125	0.123	0.099	0.104	0.109	0.101	0.102	0.1	0.09	0.088	0.089	0.145	0.141	0.144	0.1	0.099	0.101	0.102	0.106	0.109	0.09	0.089	0.088
Raw Data (595)	5.9	0.098	0.097	0.096	0.096	0.113	0.097	0.099	0.111	0.101	0.09	0.088	0.088	0.562	0.557	0.572	0.115	0.098	0.097	0.099	0.099	0.102	0.088	0.09	0.088	0.143	0.148	0.136	0.126	0.11	0.105	0.101	0.102	0.101	0.09	0.088	0.089	0.168	0.166	0.165	0.098	0.098	0.101	0.103	0.108	0.116	0.089	0.088	0.087
Raw Data (595)	6.25	0.099	0.098	0.096	0.097	0.096	0.098	0.1	0.111	0.102	0.09	0.088	0.088	0.684	0.703	0.732	0.102	0.103	0.098	0.099	0.1	0.102	0.088	0.09	0.089	0.165	0.162	0.156	0.1	0.099	0.106	0.102	0.102	0.1	0.09	0.088	0.089	0.21	0.2	0.197	0.099	0.098	0.101	0.104	0.114	0.119	0.089	0.089	0.088
Raw Data (595)	6.6	0.098	0.096	0.095	0.097	0.096	0.098	0.111	0.101	0.101	0.09	0.088	0.088	0.832	0.854	1.369	0.097	0.098	0.098	0.098	0.099	0.102	0.088	0.089	0.088	0.201	0.199	0.191	0.1	0.105	0.105	0.101	0.102	0.101	0.089	0.088	0.089	0.264	0.247	0.251	0.107	0.101	0.1	0.11	0.115	0.134	0.09	0.089	0.087
Raw Data (595)	6.94	0.098	0.096	0.096	0.097	0.101	0.097	0.099	0.102	0.101	0.09	0.088	0.088	0.97	0.97	1.711	0.098	0.098	0.112	0.098	0.099	0.102	0.087	0.089	0.088	0.267	0.253	0.24	0.104	0.099	0.105	0.101	0.102	0.1	0.089	0.088	0.088	0.341	0.328	0.331	0.103	0.098	0.101	0.114	0.125	0.154	0.089	0.088	0.087
Raw Data (595)	7.29	0.098	0.096	0.096	0.096	0.101	0.101	0.099	0.099	0.101	0.09	0.088	0.088	1.062	1.093	1.806	0.116	0.098	0.097	0.098	0.099	0.102	0.088	0.089	0.088	0.318	0.493	0.318	0.111	0.1	0.105	0.123	0.101	0.1	0.089	0.087	0.088	0.461	0.441	0.438	0.107	0.103	0.1	0.125	0.139	0.177	0.088	0.088	0.087
Raw Data (595)	7.64	0.097	0.096	0.095	0.096	0.108	0.096	0.098	0.099	0.099	0.089	0.088	0.088	1.158	1.198	1.862	0.115	0.098	0.097	0.097	0.097	0.102	0.088	0.089	0.088	0.425	0.439	0.413	0.125	0.111	0.107	0.103	0.103	0.1	0.089	0.087	0.088	0.622	0.58	0.873	0.123	0.101	0.1	0.129	0.161	0.222	0.09	0.088	0.087
Raw Data (595)	7.99	0.098	0.096	0.095	0.096	0.098	0.097	0.099	0.103	0.1	0.089	0.088	0.087	1.217	1.229	2.115	0.097	0.098	0.097	0.098	0.099	0.102	0.087	0.089	0.088	0.544	0.605	0.536	0.119	0.102	0.104	0.102	0.101	0.101	0.089	0.087	0.088	0.754	0.744	0.743	0.099	0.113	0.1	0.146	0.192	0.332	0.089	0.088	0.087
Raw Data (595)	8.33	0.098	0.096	0.095	0.096	0.098	0.097	0.106	0.101	0.101	0.09	0.088	0.088	1.209	1.284	2.199	0.102	0.098	0.098	0.098	0.099	0.102	0.088	0.089	0.088	0.674	0.714	0.68	0.104	0.106	0.105	0.101	0.103	0.101	0.089	0.088	0.088	0.94	0.887	1.274	0.099	0.098	0.1	0.169	0.248	0.368	0.089	0.089	0.087
Raw Data (595)	8.68	0.097	0.096	0.095	0.096	0.099	0.107	0.098	0.098	0.1	0.089	0.087	0.087	1.208	1.291	2.022	0.097	0.098	0.097	0.098	0.098	0.104	0.087	0.089	0.088	0.942	1.538	0.832	0.108	0.105	0.104	0.102	0.103	0.101	0.089	0.087	0.088	1.773	1.017	1.123	0.099	0.097	0.1	0.206	0.315	0.471	0.088	0.088	0.086
Raw Data (595)	9.03	0.097	0.096	0.095	0.096	0.099	0.096	0.099	0.098	0.1	0.09	0.087	0.088	1.246	1.372	1.975	0.115	0.097	0.097	0.098	0.099	0.101	0.088	0.089	0.088	0.999	1.181	0.966	0.105	0.109	0.105	0.102	0.106	0.101	0.088	0.087	0.088	1.405	1.464	1.16	0.099	0.099	0.1	0.264	0.403	0.602	0.088	0.088	0.087
Raw Data (595)	9.38	0.098	0.096	0.096	0.097	0.104	0.097	0.116	0.098	0.101	0.089	0.087	0.088	1.28	1.341	1.934	0.1	0.097	0.098	0.099	0.099	0.102	0.088	0.089	0.088	1.106	1.119	1.075	0.112	0.106	0.105	0.102	0.102	0.109	0.089	0.088	0.088	1.231	1.249	1.603	0.099	0.1	0.1	0.337	0.531	0.737	0.088	0.088	0.087
Raw Data (595)	9.72	0.097	0.095	0.094	0.095	0.101	0.096	0.099	0.098	0.1	0.089	0.087	0.087	1.245	1.241	1.817	0.097	0.097	0.097	0.098	0.099	0.101	0.087	0.089	0.088	1.203	1.282	1.412	0.121	0.107	0.124	0.102	0.106	0.101	0.089	0.087	0.088	2.107	1.494	1.551	0.103	0.108	0.1	0.657	0.667	1.156	0.088	0.088	0.087
Raw Data (595)	10.07	0.098	0.095	0.095	0.096	0.115	0.096	0.103	0.097	0.1	0.089	0.088	0.088	1.204	1.23	1.847	0.097	0.097	0.097	0.097	0.098	0.102	0.087	0.089	0.088	1.26	1.322	1.273	0.11	0.098	0.108	0.102	0.102	0.104	0.089	0.087	0.088	1.383	2.081	1.773	0.1	0.103	0.1	1.017	0.809	2.312	0.088	0.088	0.087
Raw Data (595)	10.42	0.097	0.096	0.095	0.096	0.096	0.096	0.098	0.098	0.1	0.089	0.087	0.087	1.2	1.249	1.934	0.098	0.098	0.097	0.099	0.098	0.101	0.088	0.089	0.088	1.55	1.402	1.676	0.145	0.099	0.109	0.103	0.103	0.102	0.088	0.087	0.087	1.433	2.067	1.659	0.098	0.101	0.1	1.484	1.243	1.649	0.089	0.088	0.087
Raw Data (595)	10.76	0.098	0.096	0.095	0.096	0.106	0.097	0.099	0.098	0.1	0.089	0.088	0.088	1.19	1.229	2.211	0.112	0.097	0.097	0.097	0.099	0.102	0.088	0.089	0.088	1.512	1.703	1.719	0.119	0.098	0.105	0.106	0.104	0.103	0.089	0.087	0.088	1.437	2.118	1.626	0.099	0.097	0.1	2.708	2.485	1.453	0.088	0.088	0.087
Raw Data (595)	11.11	0.097	0.096	0.095	0.096	0.096	0.096	0.098	0.097	0.1	0.089	0.087	0.087	1.211	1.253	2.118	0.11	0.097	0.097	0.097	0.098	0.101	0.087	0.089	0.088	1.844	1.886	1.919	0.12	0.098	0.104	0.105	0.104	0.108	0.088	0.087	0.088	1.496	2.099	1.54	0.099	0.101	0.1	2.504	2.692	1.628	0.088	0.088	0.087
Raw Data (595)	11.46	0.097	0.095	0.094	0.095	0.096	0.096	0.098	0.097	0.1	0.089	0.087	0.087	1.183	1.22	2.071	0.117	0.097	0.097	0.098	0.099	0.102	0.087	0.089	0.087	2.125	2.383	2.123	0.1	0.111	0.112	0.106	0.104	0.11	0.088	0.087	0.088	1.493	2.069	1.445	0.098	0.097	0.106	2.99	2.928	2.17	0.088	0.088	0.087
Raw Data (595)	11.81	0.097	0.095	0.095	0.096	0.106	0.095	0.098	0.097	0.1	0.089	0.087	0.087	1.242	1.23	1.989	0.115	0.096	0.096	0.097	0.098	0.104	0.087	0.089	0.087	1.57	2.143	2.172	0.104	0.1	0.104	0.111	0.106	0.112	0.088	0.087	0.087	1.516	2.073	1.437	0.099	0.097	0.1	2.407	2.425	2.286	0.088	0.087	0.086
Raw Data (595)	12.15	0.097	0.095	0.094	0.095	0.097	0.096	0.098	0.097	0.1	0.089	0.087	0.087	1.26	1.227	1.982	0.097	0.097	0.096	0.098	0.098	0.102	0.087	0.089	0.087	1.637	2.349	2.487	0.099	0.098	0.105	0.116	0.107	0.135	0.088	0.087	0.088	1.58	2.286	1.444	0.098	0.097	0.101	2.589	2.291	1.885	0.088	0.087	0.086
Raw Data (595)	12.5	0.097	0.095	0.095	0.095	0.094	0.096	0.104	0.1	0.1	0.089	0.087	0.088	1.312	1.211	1.811	0.106	0.097	0.096	0.098	0.099	0.102	0.087	0.089	0.088	1.989	2.369	2.482	0.102	0.102	0.105	0.125	0.109	0.133	0.088	0.087	0.087	1.58	2.132	1.478	0.098	0.097	0.1	2.249	1.492	1.373	0.088	0.087	0.086
Raw Data (595)	12.85	0.097	0.095	0.094	0.096	0.129	0.096	0.099	0.103	0.1	0.089	0.087	0.087	1.398	1.216	1.826	0.112	0.097	0.096	0.098	0.098	0.102	0.087	0.089	0.087	2.106	2.543	2.479	0.097	0.104	0.11	0.141	0.129	0.145	0.088	0.086	0.088	1.835	2.199	1.575	0.103	0.098	0.1	1.89	1.315	1.447	0.089	0.087	0.086
Raw Data (595)	13.19	0.097	0.096	0.094	0.095	0.113	0.096	0.098	0.098	0.1	0.089	0.087	0.087	1.436	1.275	1.849	0.096	0.097	0.097	0.097	0.097	0.102	0.087	0.089	0.087	2.128	2.293	2.45	0.1	0.112	0.104	0.162	0.119	0.171	0.088	0.087	0.087	1.784	2.154	1.493	0.1	0.101	0.101	1.978	1.391	2.637	0.088	0.087	0.086
Raw Data (595)	13.54	0.096	0.095	0.094	0.095	0.096	0.098	0.097	0.099	0.1	0.088	0.087	0.087	1.367	1.213	1.796	0.097	0.112	0.096	0.098	0.098	0.102	0.086	0.088	0.087	1.948	2.39	2.411	0.106	0.102	0.104	0.253	0.13	0.186	0.088	0.086	0.087	1.728	2.216	1.501	0.099	0.098	0.102	1.977	2.367	2.49	0.088	0.087	0.086
Raw Data (595)	13.89	0.098	0.096	0.094	0.095	0.094	0.112	0.098	0.115	0.101	0.089	0.087	0.087	1.504	1.257	1.93	0.098	0.097	0.096	0.101	0.099	0.103	0.087	0.089	0.087	2.275	2.816	2.474	0.111	0.102	0.107	0.221	0.182	0.894	0.088	0.087	0.088	1.939	2.019	1.568	0.1	0.108	0.103	2.257	2.542	2.396	0.089	0.087	0.086
Raw Data (595)	14.24	0.097	0.095	0.094	0.095	0.096	0.106	0.097	0.098	0.101	0.088	0.086	0.087	1.504	1.192	1.79	0.114	0.097	0.096	0.098	0.099	0.104	0.087	0.088	0.087	2.16	2.566	2.452	0.097	0.108	0.104	0.829	0.649	0.424	0.088	0.087	0.087	1.602	2.149	2.142	0.1	0.105	0.103	2.13	2.761	1.722	0.088	0.087	0.086
Raw Data (595)	14.58	0.097	0.095	0.094	0.095	0.11	0.096	0.098	0.097	0.102	0.089	0.087	0.087	1.475	1.188	1.746	0.096	0.097	0.096	0.099	0.099	0.104	0.087	0.089	0.087	2.082	2.739	2.382	0.097	0.106	0.106	0.331	0.19	0.331	0.087	0.086	0.087	2.059	2.301	1.98	0.101	0.101	0.106	2.287	1.442	1.717	0.088	0.087	0.086
Raw Data (595)	14.93	0.097	0.095	0.094	0.095	0.096	0.095	0.098	0.097	0.102	0.089	0.086	0.087	1.371	1.206	1.807	0.096	0.097	0.096	0.1	0.1	0.106	0.087	0.088	0.086	1.993	2.597	2.409	0.129	0.104	0.106	0.844	0.226	0.447	0.088	0.086	0.087	2.216	2.252	1.647	0.101	0.101	0.107	2.368	1.589	1.724	0.088	0.087	0.086
Raw Data (595)	15.28	0.096	0.095	0.094	0.095	0.119	0.095	0.097	0.115	0.105	0.089	0.086	0.087	1.34	1.222	1.898	0.114	0.097	0.096	0.101	0.099	0.108	0.086	0.089	0.086	1.726	2.521	2.317	0.097	0.106	0.105	2.317	0.289	1.807	0.088	0.087	0.087	2.094	2.209	1.78	0.102	0.103	0.106	2.416	1.332	1.762	0.088	0.087	0.086
Raw Data (595)	15.63	0.097	0.095	0.094	0.094	0.098	0.096	0.097	0.097	0.104	0.088	0.087	0.087	1.295	1.198	1.822	0.115	0.097	0.097	0.102	0.102	0.11	0.087	0.088	0.087	1.593	2.324	2.442	0.099	0.104	0.106	2.126	0.413	1.975	0.088	0.087	0.087	2.236	2.074	1.96	0.104	0.105	0.124	2.298	1.374	1.519	0.087	0.087	0.087
Raw Data (595)	15.97	0.097	0.095	0.094	0.095	0.123	0.096	0.097	0.108	0.107	0.089	0.086	0.087	1.304	1.181	1.832	0.117	0.097	0.099	0.105	0.102	0.112	0.087	0.089	0.087	1.537	2.284	2.457	0.105	0.098	0.106	3.008	1.704	2.237	0.088	0.087	0.087	2.048	1.876	1.656	0.112	0.109	0.114	2.408	1.325	1.844	0.088	0.087	0.086
Raw Data (595)	16.32	0.097	0.095	0.094	0.095	0.116	0.095	0.106	0.101	0.109	0.088	0.087	0.087	1.38	1.178	1.931	0.117	0.096	0.096	0.109	0.104	0.117	0.087	0.088	0.087	1.828	2.501	2.535	0.114	0.098	0.108	2.141	3.5	2.69	0.087	0.087	0.087	2.199	2.137	1.88	0.11	0.114	0.119	2.357	1.338	1.439	0.087	0.087	0.086
Raw Data (595)	16.67	0.097	0.095	0.094	0.095	0.102	0.096	0.097	0.101	0.115	0.089	0.087	0.087	1.352	1.156	1.913	0.121	0.097	0.097	0.114	0.106	0.121	0.087	0.088	0.087	1.492	2.848	2.326	0.127	0.099	0.107	1.487	3.004	2.306	0.088	0.087	0.087	2.161	2.243	1.654	0.113	0.391	0.251	2.507	1.397	2.356	0.088	0.087	0.086
Raw Data (595)	17.01	0.097	0.095	0.094	0.095	0.096	0.095	0.098	0.099	0.118	0.089	0.086	0.087	1.341	1.165	1.912	0.118	0.097	0.098	0.117	0.108	0.137	0.087	0.089	0.087	1.771	2.42	2.155	0.097	0.113	0.108	1.704	3.362	2.848	0.088	0.087	0.087	1.79	2.435	1.542	0.369	0.13	0.136	2.315	2.414	1.74	0.088	0.087	0.086
Raw Data (595)	17.36	0.097	0.095	0.094	0.095	0.111	0.11	0.121	0.097	0.122	0.089	0.087	0.087	1.341	1.161	1.951	0.12	0.097	0.099	0.124	0.11	0.14	0.087	0.089	0.087	2.024	2.469	2.369	0.121	0.1	0.109	1.131	3.022	3.08	0.088	0.087	0.087	1.91	1.842	1.533	0.265	0.147	0.311	2.397	1.512	1.758	0.088	0.087	0.086
Raw Data (595)	17.71	0.096	0.095	0.094	0.094	0.116	0.095	0.101	0.103	0.131	0.088	0.087	0.087	1.372	1.2	2.032	0.114	0.096	0.098	0.135	0.113	0.148	0.087	0.088	0.087	2.011	2.562	2.587	0.107	0.101	0.115	1.563	2.721	3.117	0.088	0.087	0.087	1.84	2.483	1.535	0.144	0.163	0.164	2.084	1.736	2.099	0.089	0.088	0.086
Raw Data (595)	18.06	0.096	0.095	0.094	0.095	0.1	0.095	0.097	0.119	0.141	0.089	0.086	0.086	1.367	1.165	1.937	0.12	0.097	0.099	0.145	0.273	0.167	0.086	0.088	0.087	1.695	2.246	2.396	0.1	0.104	0.114	2.412	2.878	2.067	0.088	0.086	0.087	1.553	2.14	1.527	0.15	0.187	0.188	2.518	1.387	1.41	0.087	0.087	0.086
Raw Data (595)	18.4	0.096	0.095	0.094	0.095	0.093	0.095	0.099	0.097	0.156	0.088	0.087	0.087	1.149	1.184	1.933	0.12	0.097	0.102	0.159	0.127	0.185	0.087	0.088	0.087	1.902	2.791	2.39	0.139	0.103	0.12	2.607	3.119	1.153	0.088	0.086	0.087	1.348	2.038	2.254	0.168	0.224	0.222	1.728	1.422	1.864	0.088	0.087	0.086
Raw Data (595)	18.75	0.096	0.095	0.094	0.094	0.094	0.095	0.098	0.097	0.172	0.088	0.086	0.086	1.198	1.139	2.116	0.119	0.097	0.101	0.179	0.133	0.255	0.086	0.088	0.086	1.989	2.634	2.565	0.101	0.105	0.123	2.952	3.5	1.058	0.088	0.086	0.087	1.312	1.812	2.232	0.187	0.269	0.261	2.38	1.452	1.889	0.088	0.087	0.086
Raw Data (595)	19.1	0.096	0.095	0.094	0.094	0.093	0.095	0.097	0.121	0.197	0.088	0.086	0.086	1.187	1.134	1.501	0.121	0.098	0.104	0.206	0.144	0.304	0.086	0.088	0.087	1.52	2.676	2.545	0.106	0.106	0.131	2.702	3.5	2.541	0.088	0.086	0.087	1.375	2.519	1.371	0.23	0.319	0.313	2.299	1.389	1.55	0.088	0.087	0.086
Raw Data (595)	19.44	0.096	0.095	0.094	0.094	0.094	0.095	0.097	0.11	0.254	0.088	0.086	0.087	1.133	1.122	1.16	0.119	0.097	0.109	0.26	0.353	1.099	0.086	0.088	0.087	1.584	2.598	2.553	0.102	0.11	0.136	2.87	3.5	2.411	0.088	0.086	0.087	1.305	2.452	1.412	0.266	0.386	0.381	2.307	1.342	1.648	0.088	0.087	0.086
Raw Data (595)	19.79	0.097	0.095	0.094	0.094	0.093	0.096	0.098	0.101	0.285	0.089	0.086	0.087	1.087	1.121	1.171	0.121	0.102	0.11	0.387	0.175	1.774	0.087	0.088	0.087	1.816	2.309	2.223	0.105	0.116	0.153	2.683	3.5	1.776	0.088	0.087	0.087	1.41	2.554	1.596	0.35	0.469	0.464	1.97	1.8	2.471	0.087	0.087	0.086
Raw Data (595)	20.14	0.096	0.095	0.094	0.094	0.103	0.095	0.097	0.111	0.342	0.088	0.086	0.086	1.229	1.119	1.185	0.119	0.098	0.115	1.621	0.984	2.054	0.086	0.088	0.087	1.964	2.19	2.394	0.107	0.121	0.171	2.57	2.725	2.734	0.088	0.086	0.087	1.472	2.668	1.381	0.422	0.569	0.56	1.783	1.427	1.75	0.087	0.087	0.086
Raw Data (595)	20.49	0.096	0.094	0.093	0.094	0.093	0.095	0.098	0.109	0.405	0.088	0.086	0.086	1.098	1.12	1.189	0.126	0.099	0.122	0.987	0.338	1.881	0.086	0.088	0.086	1.422	2.159	2.569	0.108	0.131	0.194	2.745	2.853	2.216	0.087	0.086	0.087	1.287	1.478	1.564	0.795	0.866	0.695	1.794	1.441	1.665	0.087	0.086	0.086
Raw Data (595)	20.83	0.097	0.095	0.094	0.095	0.097	0.096	0.099	0.106	0.511	0.089	0.087	0.087	1.129	1.117	1.171	0.126	0.099	0.129	0.965	0.525	2.578	0.086	0.089	0.087	1.482	2.34	2.421	0.118	0.14	0.231	2.847	2.799	2.18	0.088	0.087	0.087	1.486	2.38	1.443	0.753	1.398	1.239	1.636	1.468	2.283	0.088	0.087	0.086
Raw Data (595)	21.18	0.096	0.094	0.093	0.094	0.117	0.095	0.097	0.1	0.62	0.088	0.086	0.086	1.085	1.125	1.151	0.126	0.1	0.153	1.596	0.394	2.536	0.087	0.088	0.087	1.458	2.424	2.27	0.117	0.519	0.284	2.701	2.777	2.099	0.088	0.086	0.087	1.922	2.117	1.402	1.287	3.145	1.988	1.923	1.473	2.333	0.087	0.087	0.086
Raw Data (595)	21.53	0.096	0.094	0.093	0.095	0.093	0.097	0.097	0.106	1.306	0.088	0.086	0.086	1.123	1.123	1.159	0.124	0.101	0.161	1.579	1.325	2.635	0.086	0.088	0.087	2.203	2.287	2.099	0.122	0.183	0.336	3.01	2.718	2.275	0.087	0.086	0.086	1.322	2.056	1.581	1.627	3.088	1.332	1.99	1.538	2.457	0.087	0.087	0.086
Raw Data (595)	21.88	0.096	0.094	0.093	0.094	0.093	0.095	0.098	0.098	2.339	0.089	0.086	0.086	1.1	1.119	1.156	0.123	0.102	0.186	1.735	2.447	2.422	0.086	0.088	0.086	2.18	2.359	2.203	0.132	0.288	0.427	3.099	2.757	2.252	0.088	0.086	0.087	1.462	2.277	1.322	1.384	2.283	2.302	2.117	1.553	2.673	0.087	0.087	0.086
Raw Data (595)	22.22	0.096	0.095	0.093	0.095	0.119	0.095	0.099	0.111	2.595	0.088	0.086	0.087	1.104	1.132	1.148	0.12	0.104	0.212	1.403	1.302	2.468	0.086	0.088	0.087	2.395	2.455	2.55	0.136	0.249	0.529	2.809	2.748	2.252	0.087	0.087	0.087	1.281	2.17	1.319	1.649	2.917	2.919	2.179	2.339	2.213	0.087	0.087	0.086
Raw Data (595)	22.57	0.096	0.094	0.093	0.093	0.107	0.094	0.098	0.105	2.134	0.088	0.086	0.086	1.096	1.129	1.155	0.117	0.109	0.258	1.395	1.232	1.926	0.086	0.088	0.086	2.441	2.651	2.651	0.147	0.308	0.648	3.108	2.758	2.081	0.087	0.086	0.087	1.442	1.301	1.293	2.622	2.603	3.5	3.085	1.591	2.409	0.087	0.086	0.086
Raw Data (595)	22.92	0.096	0.095	0.093	0.095	0.117	0.095	0.1	0.102	1.857	0.089	0.087	0.086	1.207	1.133	1.145	0.126	0.108	0.314	0.917	2.221	1.195	0.087	0.088	0.087	1.87	2.595	2.575	0.167	0.56	0.773	2.719	2.739	2.158	0.088	0.087	0.087	1.447	2.062	1.431	2.664	2.804	3.006	2.935	2.772	2.597	0.088	0.087	0.086
Raw Data (595)	23.26	0.096	0.095	0.094	0.095	0.095	0.095	0.102	0.099	2.137	0.088	0.087	0.086	1.24	1.133	1.138	0.118	0.113	0.434	1.523	2.015	2.291	0.086	0.088	0.087	1.97	2.376	2.827	0.208	0.358	1.007	3.069	2.564	2.76	0.087	0.086	0.087	1.236	1.247	1.503	3.179	2.524	1.482	2.662	1.261	2.298	0.087	0.087	0.086
Raw Data (595)	23.61	0.095	0.094	0.093	0.094	0.134	0.095	0.103	0.101	1.998	0.088	0.086	0.086	1.096	1.135	1.137	0.134	0.116	0.997	2.181	1.813	2.073	0.086	0.088	0.087	1.762	2.451	2.645	0.223	0.695	1.192	2.885	2.603	2.702	0.087	0.086	0.086	1.622	1.493	1.622	1.923	2.823	2.222	2.865	1.468	2.725	0.087	0.087	0.086
Raw Data (595)	23.96	0.096	0.094	0.093	0.096	0.097	0.095	0.103	0.103	2.326	0.088	0.086	0.086	1.097	1.136	1.133	0.136	0.121	0.638	3.297	2.358	2.517	0.086	0.088	0.086	1.71	2.441	2.687	0.374	1.11	1.364	3.147	2.597	2.713	0.087	0.086	0.087	1.578	1.871	1.613	3.5	2.82	2.622	2.929	1.732	2.669	0.087	0.086	0.085
Raw Data (595)	24.31	0.096	0.095	0.093	0.095	0.1	0.095	0.106	0.102	2.638	0.088	0.086	0.087	1.11	1.166	1.129	0.645	0.593	1.125	2.701	2.873	3.5	0.086	0.088	0.086	1.862	2.156	2.643	0.391	1.484	2.186	3.019	2.525	2.719	0.087	0.086	0.087	1.23	1.528	1.343	3.5	1.543	2.545	2.904	1.45	2.687	0.087	0.087	0.086
Raw Data (595)	24.65	0.096	0.094	0.093	0.104	0.093	0.095	0.11	0.1	2.699	0.088	0.086	0.086	1.131	1.135	1.153	0.144	0.145	0.896	2.466	2.771	3.5	0.086	0.088	0.086	1.671	2.097	2.633	0.369	0.852	1.879	2.92	2.502	2.7	0.087	0.086	0.086	1.785	2.34	1.472	3.5	1.766	2.402	2.773	2.061	2.666	0.088	0.087	0.085
Raw Data (595)	25	0.096	0.095	0.093	0.097	0.116	0.096	0.114	0.102	2.688	0.088	0.086	0.086	1.122	1.147	1.149	0.15	0.164	0.991	2.626	1.613	2.91	0.086	0.088	0.086	2.864	2.436	2.661	0.836	1.541	1.858	3.049	2.564	2.687	0.087	0.086	0.086	2.618	2.728	1.678	3.5	2.045	2.236	2.108	1.914	2.661	0.087	0.087	0.085
Raw Data (595)	25.35	0.095	0.094	0.093	0.1	0.093	0.095	0.12	0.103	2.723	0.088	0.086	0.087	1.122	1.144	1.137	0.157	0.179	1.078	2.567	1.284	3.13	0.086	0.088	0.086	2.561	2.429	2.513	1.061	1.806	2.037	3.089	2.439	2.728	0.087	0.086	0.086	2.057	2.136	1.367	3.38	1.881	2.443	1.598	1.484	2.659	0.087	0.087	0.086
Raw Data (595)	25.69	0.096	0.095	0.093	0.097	0.094	0.096	0.128	0.105	2.706	0.088	0.086	0.087	1.113	1.136	1.13	0.172	0.352	1.159	2.645	2.708	2.473	0.087	0.088	0.087	2.554	2.399	2.568	1.877	0.931	2.094	2.915	2.502	2.676	0.087	0.086	0.087	1.642	2.307	1.329	2.313	2.169	2.2	1.724	1.824	2.15	0.088	0.087	0.086
Raw Data (595)	26.04	0.096	0.094	0.093	0.096	0.095	0.096	0.185	0.113	2.645	0.088	0.086	0.086	1.314	1.158	1.163	0.225	0.972	1.23	2.57	3.5	2.456	0.086	0.087	0.086	2.701	2.197	2.833	3.108	1.537	2.212	3.066	2.354	2.783	0.087	0.086	0.086	1.3	1.65	1.452	3.077	1.931	2.539	1.526	2.384	2.168	0.087	0.086	0.085
Raw Data (595)	26.39	0.096	0.094	0.093	0.117	0.092	0.096	0.149	0.109	2.779	0.088	0.086	0.086	1.138	1.146	1.124	0.211	0.405	1.882	2.612	3.024	2.48	0.086	0.088	0.086	2.254	2.12	2.843	1.978	3.304	2.171	2.831	2.434	2.722	0.087	0.086	0.087	1.965	1.514	1.284	1.762	2.237	2.336	1.864	1.756	1.934	0.088	0.087	0.085
Raw Data (595)	26.74	0.096	0.094	0.093	0.103	0.122	0.096	0.168	0.114	2.768	0.088	0.086	0.086	1.115	1.135	1.119	0.244	1.898	2.052	2.593	3.5	2.47	0.086	0.088	0.086	2.2	1.997	2.853	3.5	3.421	2.286	2.942	2.341	2.755	0.087	0.086	0.087	1.301	1.58	1.282	2.287	2.074	2.451	1.542	1.658	2.261	0.088	0.086	0.086
Raw Data (595)	27.08	0.096	0.094	0.093	0.13	0.104	0.097	1.155	0.232	2.749	0.088	0.086	0.086	1.112	1.125	1.127	0.992	1.541	2	2.699	3.193	2.498	0.086	0.088	0.087	2.215	2.085	2.738	3.5	1.976	2.369	2.635	2.356	2.792	0.087	0.086	0.086	1.323	1.205	1.446	3.139	2.076	2.423	1.603	1.635	2.285	0.087	0.087	0.086
Raw Data (595)	27.43	0.096	0.094	0.093	0.115	0.093	0.117	0.212	0.131	2.796	0.088	0.086	0.086	1.112	1.133	1.118	0.685	2.086	1.912	2.6	1.873	2.478	0.086	0.088	0.087	2.508	2.13	2.735	3.5	1.794	2.329	2.674	2.314	2.79	0.088	0.086	0.087	1.946	2.027	1.428	3.076	2.123	2.416	1.764	1.776	2.703	0.088	0.087	0.086
[truncated: 48 more columns]

## Sheet: S3-12.8.19
User: USER
Path: C:\Program Files (x86)\BMG\Omega\User\Data\
Test ID: 237
Test Name: ML_MIC_MUTS2
Date: 12/08/2019
Time: 11:13:47
Absorbance			Absorbance values are displayed as OD
Used kinetic range(s): Range 1;
Well Row		A	A	A	A	A	A	A	A	A	A	A	A	B	B	B	B	B	B	B	B	B	B	B	B	C	C	C	C	C	C	C	C	C	C	C	C	D	D	D	D	D	D	D	D	D	D	D	D
Well Col		1	2	3	4	5	6	7	8	9	10	11	12	1	2	3	4	5	6	7	8	9	10	11	12	1	2	3	4	5	6	7	8	9	10	11	12	1	2	3	4	5	6	7	8	9	10	11	12
Content	Time [min]	Sample X1	Sample X1	Sample X1	Sample X2	Sample X2	Sample X2	Sample X3	Sample X3	Sample X3	Sample X4	Sample X4	Sample X4	Sample X5	Sample X5	Sample X5	Sample X6	Sample X6	Sample X6	Sample X7	Sample X7	Sample X7	Sample X8	Sample X8	Sample X8	Sample X9	Sample X9	Sample X9	Sample X10	Sample X10	Sample X10	Sample X11	Sample X11	Sample X11	Sample X12	Sample X12	Sample X12	Sample X13	Sample X13	Sample X13	Sample X14	Sample X14	Sample X14	Sample X15	Sample X15	Sample X15	Sample X16	Sample X16	Sample X16
Raw Data (595)	0	0.108	0.104	0.098	0.099	0.099	0.098	0.099	0.098	0.097	0.135	0.114	0.112	0.097	0.096	0.097	0.095	0.098	0.097	0.096	0.098	0.099	0.115	0.117	0.114	0.101	0.098	0.098	0.1	0.098	0.099	0.097	0.095	0.099	0.117	0.112	0.098	0.093	0.095	0.098	0.101	0.098	0.105	0.1	0.098	0.1	0.101	0.103	0.102
Raw Data (595)	20.83	0.109	0.109	0.105	0.107	0.107	0.107	0.108	0.108	0.109	0.138	0.162	0.134	0.108	0.107	0.108	0.107	0.108	0.108	0.107	0.109	0.111	0.133	0.124	0.195	0.11	0.109	0.109	0.122	0.108	0.11	0.111	0.108	0.11	0.128	0.142	0.211	0.107	0.108	0.118	0.111	0.108	0.117	0.116	0.122	0.11	0.119	0.118	0.117
Raw Data (595)	41.67	0.11	0.109	0.107	0.108	0.109	0.108	0.11	0.11	0.111	0.379	0.203	0.177	0.111	0.11	0.11	0.108	0.112	0.111	0.109	0.111	0.112	0.146	0.141	0.166	0.112	0.11	0.11	0.11	0.109	0.111	0.112	0.122	0.112	0.136	0.133	0.14	0.11	0.109	0.111	0.112	0.109	0.118	0.112	0.113	0.112	0.118	0.126	0.119
Raw Data (595)	62.5	0.109	0.108	0.106	0.107	0.109	0.107	0.109	0.109	0.11	0.264	0.192	0.174	0.11	0.109	0.109	0.109	0.111	0.112	0.11	0.111	0.112	0.155	0.202	0.191	0.111	0.11	0.11	0.109	0.109	0.11	0.111	0.109	0.111	0.159	0.141	0.172	0.11	0.11	0.11	0.112	0.11	0.12	0.113	0.113	0.112	0.121	0.122	0.121
Raw Data (595)	83.33	0.107	0.107	0.105	0.106	0.107	0.106	0.109	0.108	0.109	0.231	0.172	0.169	0.11	0.111	0.108	0.109	0.11	0.111	0.109	0.11	0.111	0.174	0.142	0.152	0.11	0.11	0.11	0.113	0.108	0.108	0.11	0.108	0.11	0.154	0.145	0.158	0.109	0.108	0.11	0.112	0.11	0.119	0.112	0.112	0.11	0.119	0.126	0.119
Raw Data (595)	104.17	0.108	0.107	0.105	0.106	0.107	0.106	0.107	0.108	0.109	0.214	0.168	0.167	0.11	0.11	0.109	0.107	0.11	0.11	0.107	0.109	0.109	0.159	0.142	0.217	0.109	0.108	0.109	0.108	0.108	0.108	0.11	0.108	0.109	0.155	0.143	0.143	0.108	0.108	0.11	0.11	0.109	0.118	0.112	0.111	0.11	0.121	0.122	0.12
Raw Data (595)	125	0.106	0.106	0.105	0.104	0.106	0.105	0.105	0.106	0.107	0.231	0.176	0.151	0.111	0.111	0.11	0.106	0.11	0.11	0.106	0.108	0.109	0.139	0.154	0.159	0.108	0.108	0.108	0.112	0.107	0.108	0.108	0.106	0.108	0.155	0.138	0.141	0.109	0.107	0.11	0.11	0.109	0.118	0.111	0.11	0.108	0.12	0.121	0.116
Raw Data (595)	145.83	0.107	0.106	0.105	0.105	0.106	0.105	0.106	0.106	0.108	0.191	0.17	0.159	0.111	0.112	0.11	0.106	0.109	0.11	0.107	0.107	0.108	0.146	0.136	0.154	0.108	0.109	0.108	0.108	0.107	0.108	0.11	0.108	0.108	0.142	0.13	0.137	0.11	0.109	0.111	0.11	0.109	0.117	0.112	0.111	0.108	0.118	0.119	0.118
Raw Data (595)	166.67	0.106	0.105	0.103	0.104	0.105	0.104	0.106	0.106	0.107	0.245	0.188	0.161	0.118	0.122	0.119	0.106	0.108	0.109	0.106	0.108	0.109	0.154	0.148	0.16	0.11	0.109	0.109	0.106	0.106	0.108	0.109	0.107	0.106	0.149	0.136	0.166	0.111	0.111	0.111	0.109	0.107	0.114	0.111	0.111	0.11	0.123	0.121	0.117
Raw Data (595)	187.5	0.105	0.106	0.104	0.103	0.104	0.104	0.105	0.106	0.107	0.209	0.158	0.147	0.119	0.123	0.119	0.105	0.109	0.109	0.106	0.108	0.109	0.154	0.139	0.162	0.112	0.111	0.11	0.106	0.106	0.107	0.109	0.114	0.107	0.162	0.133	0.142	0.109	0.11	0.112	0.108	0.107	0.119	0.11	0.11	0.109	0.12	0.119	0.119
Raw Data (595)	208.33	0.105	0.105	0.103	0.103	0.104	0.104	0.104	0.105	0.107	0.197	0.154	0.145	0.128	0.137	0.127	0.104	0.109	0.108	0.105	0.107	0.107	0.153	0.138	0.15	0.112	0.111	0.11	0.106	0.105	0.106	0.109	0.107	0.106	0.153	0.129	0.137	0.112	0.112	0.113	0.109	0.107	0.116	0.11	0.109	0.109	0.118	0.118	0.118
Raw Data (595)	229.17	0.104	0.104	0.103	0.102	0.104	0.103	0.103	0.105	0.107	0.201	0.165	0.153	0.144	0.153	0.146	0.104	0.108	0.107	0.104	0.106	0.107	0.196	0.132	0.161	0.113	0.113	0.111	0.105	0.104	0.105	0.108	0.114	0.106	0.154	0.131	0.139	0.113	0.115	0.116	0.107	0.106	0.115	0.109	0.11	0.109	0.117	0.117	0.117
Raw Data (595)	250	0.104	0.105	0.102	0.102	0.103	0.102	0.103	0.104	0.107	0.238	0.171	0.144	0.195	0.233	0.199	0.104	0.106	0.108	0.104	0.107	0.107	0.15	0.145	0.172	0.119	0.121	0.118	0.105	0.104	0.106	0.108	0.122	0.106	0.141	0.137	0.14	0.121	0.126	0.12	0.107	0.106	0.113	0.11	0.11	0.111	0.122	0.119	0.115
Raw Data (595)	270.83	0.104	0.105	0.102	0.102	0.103	0.102	0.103	0.105	0.107	0.188	0.144	0.145	0.321	0.325	0.268	0.104	0.107	0.108	0.105	0.107	0.107	0.142	0.134	0.166	0.128	0.129	0.125	0.106	0.105	0.105	0.107	0.121	0.105	0.14	0.133	0.139	0.129	0.142	0.141	0.126	0.106	0.112	0.115	0.111	0.113	0.12	0.117	0.114
Raw Data (595)	291.67	0.103	0.104	0.102	0.102	0.103	0.101	0.103	0.104	0.106	0.157	0.142	0.15	0.605	0.474	0.365	0.102	0.105	0.107	0.104	0.106	0.107	0.142	0.142	0.183	0.142	0.149	0.144	0.104	0.103	0.104	0.108	0.124	0.105	0.136	0.135	0.138	0.154	0.166	0.159	0.106	0.105	0.112	0.114	0.115	0.116	0.12	0.117	0.115
Raw Data (595)	312.5	0.104	0.104	0.102	0.102	0.103	0.103	0.103	0.104	0.107	0.162	0.149	0.145	0.807	0.731	0.792	0.103	0.108	0.107	0.103	0.106	0.106	0.14	0.137	0.15	0.144	0.156	0.153	0.106	0.105	0.105	0.108	0.111	0.108	0.136	0.131	0.135	0.159	0.18	0.16	0.107	0.106	0.115	0.123	0.116	0.119	0.117	0.116	0.115
Raw Data (595)	333.33	0.103	0.103	0.102	0.101	0.102	0.102	0.102	0.102	0.105	0.153	0.14	0.142	1.169	0.931	0.961	0.102	0.107	0.105	0.102	0.104	0.106	0.133	0.132	0.134	0.17	0.168	0.17	0.111	0.102	0.105	0.106	0.114	0.105	0.135	0.124	0.133	0.19	0.198	0.188	0.106	0.103	0.115	0.118	0.117	0.121	0.115	0.117	0.114
Raw Data (595)	354.17	0.103	0.103	0.103	0.102	0.103	0.102	0.102	0.103	0.106	0.164	0.143	0.143	1.428	1.188	1.156	0.103	0.108	0.107	0.103	0.105	0.106	0.139	0.13	0.144	0.211	0.212	0.198	0.105	0.104	0.104	0.108	0.105	0.106	0.133	0.131	0.137	0.25	0.284	0.235	0.106	0.105	0.114	0.13	0.13	0.133	0.115	0.115	0.115
Raw Data (595)	375	0.103	0.103	0.102	0.101	0.103	0.102	0.102	0.103	0.105	0.155	0.151	0.141	1.599	1.612	1.528	0.102	0.108	0.107	0.103	0.105	0.105	0.135	0.136	0.14	0.243	0.249	0.24	0.103	0.104	0.104	0.108	0.122	0.106	0.137	0.128	0.138	0.349	0.391	0.378	0.106	0.106	0.119	0.138	0.153	0.143	0.115	0.115	0.117
Raw Data (595)	395.83	0.104	0.104	0.102	0.101	0.102	0.101	0.102	0.102	0.104	0.14	0.142	0.142	1.721	1.72	1.707	0.103	0.107	0.105	0.103	0.105	0.105	0.131	0.124	0.139	0.316	0.351	0.381	0.104	0.104	0.104	0.108	0.105	0.106	0.134	0.125	0.131	0.426	0.601	0.518	0.106	0.105	0.113	0.147	0.16	0.156	0.115	0.114	0.114
Raw Data (595)	416.67	0.103	0.103	0.101	0.101	0.102	0.101	0.102	0.103	0.104	0.141	0.144	0.139	1.866	1.794	1.878	0.102	0.105	0.107	0.103	0.106	0.106	0.144	0.136	0.145	0.979	0.903	0.991	0.102	0.103	0.103	0.109	0.105	0.107	0.136	0.134	0.138	1.062	1.158	1.199	0.105	0.104	0.111	0.197	0.208	0.216	0.121	0.119	0.114
Raw Data (595)	437.5	0.103	0.103	0.102	0.101	0.102	0.102	0.102	0.103	0.105	0.132	0.146	0.141	1.87	1.615	1.943	0.103	0.107	0.107	0.102	0.105	0.106	0.135	0.127	0.141	1.195	1.151	1.173	0.103	0.103	0.104	0.109	0.106	0.106	0.132	0.13	0.137	1.401	1.418	1.476	0.105	0.105	0.124	0.216	0.283	0.253	0.128	0.114	0.113
Raw Data (595)	458.33	0.103	0.103	0.101	0.1	0.101	0.101	0.101	0.102	0.104	0.131	0.143	0.139	1.756	1.496	1.911	0.102	0.104	0.106	0.103	0.104	0.105	0.146	0.133	0.143	1.461	1.434	1.455	0.102	0.103	0.103	0.109	0.106	0.106	0.136	0.131	0.14	1.543	1.565	1.638	0.105	0.104	0.113	0.515	0.33	0.308	0.117	0.116	0.112
Raw Data (595)	479.17	0.103	0.103	0.102	0.101	0.102	0.101	0.102	0.103	0.104	0.131	0.144	0.137	1.672	1.788	1.904	0.103	0.108	0.107	0.103	0.105	0.106	0.135	0.127	0.141	1.533	1.675	1.637	0.103	0.103	0.104	0.111	0.108	0.109	0.133	0.129	0.136	1.766	1.758	1.736	0.106	0.105	0.113	1.476	0.504	0.357	0.12	0.115	0.113
Raw Data (595)	500	0.103	0.102	0.102	0.101	0.102	0.101	0.102	0.103	0.104	0.129	0.142	0.138	1.758	1.81	1.889	0.103	0.107	0.106	0.103	0.105	0.105	0.136	0.128	0.139	1.807	1.849	1.81	0.103	0.103	0.104	0.113	0.109	0.109	0.132	0.131	0.137	1.917	1.889	1.915	0.105	0.104	0.113	1.215	1.063	1.048	0.114	0.114	0.113
Raw Data (595)	520.83	0.103	0.103	0.1	0.099	0.101	0.101	0.101	0.102	0.104	0.126	0.145	0.14	1.76	1.75	1.861	0.101	0.104	0.106	0.103	0.105	0.105	0.138	0.134	0.139	1.889	1.944	1.844	0.103	0.102	0.103	0.114	0.139	0.112	0.133	0.138	0.135	2.006	1.969	2.001	0.136	0.109	0.111	1.428	1.368	1.219	0.118	0.117	0.111
Raw Data (595)	541.67	0.103	0.102	0.102	0.1	0.101	0.1	0.101	0.102	0.103	0.126	0.142	0.138	1.775	1.615	1.871	0.102	0.106	0.105	0.103	0.105	0.105	0.134	0.128	0.168	2.032	2.068	1.968	0.102	0.102	0.103	0.113	0.111	0.113	0.132	0.129	0.137	2.073	2.047	2.049	0.105	0.104	0.113	1.498	1.612	1.52	0.114	0.113	0.112
Raw Data (595)	562.5	0.102	0.102	0.101	0.1	0.1	0.1	0.102	0.101	0.103	0.123	0.138	0.137	1.792	1.519	1.906	0.101	0.105	0.104	0.102	0.103	0.104	0.131	0.127	0.121	2.113	2.228	2.086	0.1	0.102	0.102	0.116	0.114	0.117	0.13	0.127	0.133	2.049	2.122	2.109	0.104	0.105	0.113	1.692	2.156	1.835	0.114	0.113	0.111
Raw Data (595)	583.33	0.102	0.102	0.101	0.1	0.101	0.1	0.101	0.102	0.104	0.132	0.142	0.137	1.805	1.534	1.821	0.101	0.106	0.106	0.105	0.105	0.106	0.133	0.132	0.129	2.102	2.237	2.087	0.109	0.102	0.103	0.121	0.122	0.123	0.131	0.13	0.135	2.017	2.084	2.091	0.104	0.104	0.114	1.866	2.099	2.308	0.113	0.113	0.112
Raw Data (595)	604.17	0.102	0.102	0.102	0.1	0.101	0.1	0.101	0.101	0.104	0.274	0.141	0.137	1.861	1.422	1.786	0.101	0.106	0.105	0.103	0.104	0.105	0.136	0.129	0.129	2.096	2.243	2.067	0.102	0.103	0.103	0.129	0.124	0.133	0.13	0.132	0.136	1.997	2.038	2.057	0.104	0.104	0.112	2.291	2.123	1.933	0.12	0.113	0.112
Raw Data (595)	625	0.102	0.102	0.102	0.1	0.1	0.099	0.101	0.101	0.103	0.12	0.137	0.134	1.882	1.228	1.835	0.101	0.106	0.104	0.103	0.104	0.106	0.132	0.124	0.119	2.061	2.205	2.085	0.102	0.102	0.103	0.135	0.154	0.138	0.13	0.126	0.132	2.016	2.007	2.081	0.105	0.103	0.114	2.791	2.283	2.431	0.112	0.112	0.111
Raw Data (595)	645.83	0.102	0.103	0.102	0.099	0.101	0.1	0.101	0.101	0.104	0.122	0.14	0.152	1.897	0.952	1.701	0.102	0.106	0.106	0.105	0.104	0.106	0.133	0.125	0.127	2.037	2.173	2.018	0.102	0.102	0.103	0.151	0.151	0.164	0.131	0.129	0.135	2.01	1.999	2.073	0.104	0.104	0.113	3.092	2.245	2.803	0.113	0.122	0.112
Raw Data (595)	666.67	0.102	0.102	0.101	0.1	0.101	0.1	0.101	0.102	0.104	0.119	0.14	0.137	1.905	1.045	1.605	0.101	0.107	0.106	0.105	0.105	0.105	0.133	0.126	0.128	2.033	2.147	2.052	0.103	0.102	0.103	0.168	0.172	0.202	0.131	0.129	0.135	2.004	1.953	2.093	0.104	0.103	0.113	3.127	2.219	2.835	0.114	0.114	0.112
Raw Data (595)	687.5	0.102	0.102	0.101	0.1	0.101	0.1	0.101	0.101	0.104	0.119	0.154	0.136	1.853	1.324	1.411	0.101	0.104	0.106	0.104	0.105	0.104	0.13	0.124	0.138	2.026	2.372	2.039	0.103	0.102	0.102	0.206	0.19	0.236	0.129	0.131	0.132	1.977	1.934	2.025	0.104	0.103	0.108	3.059	2.204	2.713	0.116	0.112	0.111
Raw Data (595)	708.33	0.102	0.102	0.099	0.099	0.1	0.1	0.1	0.101	0.103	0.115	0.137	0.133	1.865	1.365	1.357	0.101	0.103	0.105	0.105	0.105	0.105	0.132	0.13	0.127	2.044	2.361	2.036	0.101	0.102	0.102	1.109	0.559	0.273	0.13	0.131	0.135	1.92	1.967	1.988	0.104	0.103	0.11	2.869	2.437	2.434	0.115	0.113	0.11
Raw Data (595)	729.17	0.102	0.103	0.1	0.099	0.1	0.1	0.1	0.102	0.103	0.115	0.143	0.131	1.837	1.396	1.097	0.101	0.103	0.105	0.105	0.106	0.105	0.145	0.13	0.129	2.086	2.262	2.05	0.101	0.101	0.102	0.324	0.916	0.622	0.131	0.134	0.175	1.846	1.983	1.969	0.104	0.103	0.109	2.04	1.895	2.447	0.117	0.114	0.11
Raw Data (595)	750	0.102	0.103	0.1	0.098	0.1	0.1	0.1	0.102	0.103	0.116	0.138	0.13	1.814	1.418	0.952	0.101	0.104	0.105	0.107	0.106	0.106	0.132	0.128	0.127	2.093	2.265	2.059	0.102	0.102	0.102	0.89	0.363	0.823	0.13	0.13	0.136	1.805	2.012	1.992	0.125	0.104	0.11	1.905	2.153	2.03	0.118	0.115	0.11
Raw Data (595)	770.83	0.102	0.102	0.101	0.099	0.1	0.1	0.1	0.101	0.103	0.117	0.139	0.131	1.735	1.409	0.799	0.101	0.105	0.105	0.12	0.106	0.106	0.133	0.123	0.128	2.113	2.18	2.067	0.103	0.102	0.102	1.982	0.679	1.176	0.128	0.127	0.133	1.757	1.945	1.992	0.104	0.103	0.112	1.921	2.208	2.528	0.114	0.112	0.11
Raw Data (595)	791.67	0.102	0.102	0.1	0.099	0.1	0.099	0.1	0.101	0.103	0.115	0.139	0.13	1.844	1.457	0.839	0.101	0.104	0.106	0.111	0.108	0.107	0.133	0.128	0.128	2.062	2.258	2.04	0.103	0.101	0.102	1.299	1.248	1.409	0.134	0.13	0.134	1.729	2.031	1.98	0.103	0.102	0.109	1.965	2.054	2.244	0.117	0.113	0.11
Raw Data (595)	812.5	0.102	0.102	0.101	0.099	0.101	0.099	0.1	0.102	0.103	0.116	0.138	0.13	1.774	1.451	0.694	0.101	0.106	0.105	0.114	0.106	0.108	0.131	0.124	0.126	2.054	2.192	2.015	0.107	0.102	0.102	1.68	1.44	1.538	0.128	0.127	0.134	1.679	2.026	1.99	0.104	0.103	0.112	1.942	2.07	1.9	0.111	0.112	0.11
Raw Data (595)	833.33	0.102	0.102	0.101	0.1	0.101	0.1	0.1	0.101	0.104	0.122	0.164	0.131	1.792	1.479	0.693	0.101	0.106	0.105	0.119	0.108	0.11	0.13	0.123	0.127	2.079	2.191	1.972	0.104	0.101	0.102	1.804	1.47	1.75	0.129	0.127	0.135	1.638	2.05	1.954	0.104	0.103	0.112	1.945	2.054	1.583	0.112	0.112	0.111
Raw Data (595)	854.17	0.102	0.102	0.1	0.098	0.1	0.099	0.101	0.102	0.103	0.114	0.136	0.129	1.902	1.508	0.811	0.1	0.103	0.105	0.132	0.111	0.11	0.131	0.127	0.125	2.031	2.26	1.664	0.1	0.102	0.102	1.913	1.836	1.756	0.13	0.129	0.134	1.635	2.106	1.975	0.104	0.119	0.128	2.003	1.996	1.314	0.116	0.113	0.109
Raw Data (595)	875	0.101	0.101	0.099	0.098	0.099	0.098	0.1	0.101	0.102	0.113	0.137	0.129	1.917	1.532	0.761	0.1	0.102	0.105	0.139	0.111	0.113	0.13	0.127	0.124	2.086	2.272	1.478	0.108	0.101	0.102	1.963	2.244	1.667	0.129	0.129	0.132	1.543	2.129	1.942	0.104	0.103	0.109	1.954	2.002	1.27	0.116	0.114	0.109
Raw Data (595)	895.83	0.102	0.102	0.101	0.099	0.101	0.1	0.101	0.102	0.104	0.115	0.137	0.135	1.863	1.546	0.642	0.101	0.106	0.105	0.158	0.114	0.116	0.13	0.124	0.127	2.064	2.179	1.498	0.102	0.101	0.102	2.427	2.509	1.978	0.127	0.126	0.133	1.548	2.094	1.98	0.104	0.103	0.117	1.878	2.031	1.306	0.111	0.111	0.11
Raw Data (595)	916.67	0.101	0.102	0.101	0.099	0.1	0.099	0.101	0.101	0.103	0.115	0.137	0.132	1.86	1.58	0.641	0.1	0.106	0.105	0.164	0.116	0.12	0.13	0.123	0.125	2.051	2.19	1.531	0.101	0.101	0.102	2.02	2.317	2.377	0.128	0.127	0.132	1.583	2.08	1.943	0.104	0.103	0.113	1.93	2.03	1.375	0.111	0.111	0.11
Raw Data (595)	937.5	0.101	0.101	0.099	0.098	0.099	0.098	0.1	0.101	0.103	0.112	0.135	0.129	1.904	1.595	0.82	0.1	0.104	0.105	0.226	0.125	0.135	0.131	0.127	0.13	2.084	2.264	1.385	0.113	0.1	0.101	2.025	2.079	2.846	0.129	0.129	0.131	1.577	2.031	1.822	0.102	0.102	0.109	1.994	2.005	1.499	0.114	0.113	0.108
Raw Data (595)	958.33	0.101	0.101	0.099	0.098	0.1	0.099	0.101	0.101	0.103	0.113	0.137	0.128	1.887	1.622	0.889	0.1	0.103	0.105	0.261	0.132	0.142	0.13	0.128	0.123	2.098	2.263	1.393	0.1	0.101	0.101	2.2	2.571	2.846	0.129	0.13	0.131	1.628	2.041	1.853	0.103	0.102	0.109	1.991	2.018	1.482	0.115	0.112	0.111
Raw Data (595)	979.17	0.102	0.101	0.1	0.098	0.1	0.099	0.101	0.101	0.104	0.177	0.138	0.129	1.887	1.621	0.726	0.1	0.106	0.105	0.933	0.175	0.175	0.129	0.123	0.126	2.089	2.188	1.649	0.102	0.101	0.102	2.111	2.218	3.003	0.126	0.126	0.132	1.76	2.026	2.017	0.104	0.103	0.112	1.964	2.073	1.542	0.112	0.13	0.11
Raw Data (595)	1000	0.102	0.102	0.099	0.098	0.1	0.099	0.101	0.102	0.104	0.113	0.136	0.129	1.893	1.633	1.025	0.103	0.103	0.104	1.532	0.374	0.205	0.131	0.128	0.124	2.129	2.253	1.497	0.102	0.1	0.101	2.426	2.736	3.185	0.129	0.129	0.134	1.768	1.942	2.028	0.104	0.103	0.11	2.013	2.029	1.548	0.115	0.113	0.111
Raw Data (595)	1020.83	0.102	0.102	0.101	0.099	0.1	0.099	0.102	0.101	0.104	0.233	0.136	0.13	1.874	1.621	0.897	0.102	0.105	0.105	1.976	0.284	0.388	0.129	0.123	0.125	2.117	2.188	1.705	0.102	0.101	0.102	2.23	3.016	3.151	0.126	0.127	0.13	1.801	1.989	2.06	0.105	0.104	0.112	2.01	2.07	1.644	0.112	0.111	0.109
Raw Data (595)	1041.67	0.101	0.101	0.098	0.097	0.099	0.099	0.1	0.1	0.103	0.111	0.135	0.127	1.892	1.644	1.287	0.103	0.102	0.104	2.02	0.196	0.273	0.13	0.126	0.122	2.058	2.247	1.641	0.099	0.1	0.101	2.437	2.768	2.886	0.128	0.127	0.13	1.885	1.974	2.053	0.103	0.102	0.109	2.031	2.014	1.624	0.115	0.112	0.108
Raw Data (595)	1062.5	0.102	0.102	0.101	0.099	0.099	0.099	0.101	0.101	0.104	0.117	0.137	0.129	1.806	1.639	0.917	0.102	0.105	0.103	2.154	0.31	0.354	0.126	0.12	0.126	2.077	2.08	1.969	0.102	0.101	0.101	2.588	2.578	2.333	0.125	0.121	0.126	1.876	2.042	2.054	0.104	0.104	0.112	1.996	2.103	1.733	0.111	0.108	0.109
Raw Data (595)	1083.33	0.101	0.1	0.099	0.097	0.099	0.098	0.1	0.101	0.104	0.111	0.133	0.127	1.88	1.627	1.488	0.099	0.102	0.104	1.953	0.708	0.437	0.129	0.126	0.125	2.103	2.221	1.798	0.1	0.1	0.101	2.15	2.406	2.266	0.127	0.127	0.131	1.978	1.98	2.039	0.103	0.102	0.109	2.035	2.008	1.658	0.115	0.112	0.107
Raw Data (595)	1104.17	0.101	0.101	0.1	0.098	0.1	0.099	0.1	0.101	0.104	0.115	0.134	0.128	1.865	1.594	1.288	0.101	0.105	0.105	1.779	0.679	1.091	0.129	0.121	0.123	2.064	2.164	1.927	0.102	0.101	0.102	2.593	2.191	2.24	0.126	0.125	0.131	1.973	2.021	2.016	0.105	0.104	0.113	2.029	2.023	1.713	0.109	0.116	0.109
Raw Data (595)	1125	0.102	0.101	0.101	0.098	0.1	0.099	0.101	0.101	0.106	0.117	0.134	0.147	1.854	1.599	1.451	0.101	0.106	0.105	2.053	1.227	1.373	0.13	0.12	0.124	2.061	2.149	1.961	0.101	0.101	0.103	2.407	2.117	2.477	0.127	0.125	0.131	2.011	2.056	2.012	0.117	0.105	0.113	2.025	2.031	1.747	0.109	0.11	0.109
Raw Data (595)	1145.83	0.101	0.101	0.099	0.097	0.099	0.098	0.101	0.101	0.107	0.111	0.132	0.125	1.877	1.641	1.825	0.099	0.102	0.104	2.4	1.874	1.49	0.135	0.126	0.122	2.08	2.179	1.955	0.113	0.1	0.101	2.304	2.082	2.43	0.127	0.128	0.13	2.055	2.092	2.005	0.105	0.103	0.11	2.025	2.018	1.762	0.114	0.111	0.108
Raw Data (595)	1166.67	0.101	0.101	0.1	0.097	0.099	0.098	0.102	0.101	0.108	0.113	0.131	0.127	1.821	1.624	1.711	0.099	0.106	0.104	2.474	2.246	1.564	0.13	0.121	0.123	2.05	2.122	1.982	0.101	0.101	0.101	2.359	2.114	2.316	0.125	0.123	0.129	2.039	2.097	2.032	0.103	0.103	0.113	2.018	2.025	1.768	0.108	0.111	0.109
Raw Data (595)	1187.5	0.101	0.101	0.101	0.098	0.1	0.098	0.103	0.102	0.11	0.115	0.132	0.128	1.792	1.621	1.808	0.1	0.105	0.104	2.331	2.564	1.629	0.132	0.12	0.123	2.04	2.107	1.988	0.104	0.101	0.102	2.331	2.119	2.283	0.125	0.126	0.129	2.056	2.116	2.028	0.105	0.104	0.113	2.033	2.053	1.759	0.109	0.11	0.109
Raw Data (595)	1208.33	0.101	0.1	0.099	0.098	0.099	0.098	0.102	0.102	0.116	0.112	0.13	0.126	1.83	1.657	1.934	0.099	0.102	0.104	2.425	2.315	1.744	0.138	0.125	0.122	2.076	2.15	2.002	0.1	0.1	0.101	2.286	2.098	2.312	0.127	0.127	0.129	2.094	2.186	2.002	0.105	0.104	0.112	2.027	2.086	1.776	0.113	0.111	0.108
Raw Data (595)	1229.17	0.1	0.1	0.1	0.098	0.099	0.098	0.104	0.102	0.117	0.113	0.131	0.127	1.792	1.684	1.906	0.099	0.103	0.104	2.411	2.347	2.472	0.136	0.12	0.124	2.01	2.091	1.994	0.1	0.1	0.101	2.394	2.173	2.257	0.125	0.124	0.128	2.078	2.181	2.016	0.105	0.105	0.113	2.024	2.059	1.782	0.108	0.109	0.108
Raw Data (595)	1250	0.1	0.1	0.1	0.098	0.099	0.098	0.104	0.104	0.128	0.113	0.131	0.126	1.801	1.668	1.935	0.099	0.105	0.104	2.753	2.97	2.755	0.141	0.12	0.123	2.016	2.073	1.992	0.1	0.1	0.102	2.294	2.183	2.249	0.124	0.123	0.128	2.078	2.224	2.028	0.105	0.103	0.115	2.026	2.079	1.786	0.108	0.109	0.108
Raw Data (595)	1270.83	0.1	0.101	0.1	0.097	0.099	0.098	0.107	0.105	0.128	0.113	0.13	0.126	1.784	1.632	1.948	0.099	0.104	0.103	2.158	2.294	3.19	0.143	0.12	0.124	2.01	2.045	2.01	0.101	0.1	0.102	2.296	2.187	2.232	0.124	0.124	0.128	2.09	2.239	2.047	0.106	0.105	0.117	2.024	2.086	1.797	0.109	0.109	0.108
Raw Data (595)	1291.67	0.101	0.101	0.1	0.098	0.099	0.098	0.118	0.108	0.165	0.114	0.131	0.126	1.74	1.623	1.965	0.1	0.105	0.104	2.197	2.812	3.442	0.153	0.12	0.123	2.028	2.023	2.014	0.101	0.1	0.102	2.301	2.189	2.225	0.124	0.125	0.128	2.103	2.214	2.075	0.107	0.105	0.12	2.023	2.089	1.817	0.109	0.109	0.108
Raw Data (595)	1312.5	0.101	0.1	0.1	0.098	0.099	0.098	0.123	0.11	0.152	0.114	0.131	0.125	1.654	1.602	1.962	0.099	0.104	0.103	2.124	2.693	3.493	0.15	0.12	0.123	2.028	2.006	2.029	0.101	0.1	0.102	2.298	2.199	2.228	0.123	0.124	0.128	2.13	2.185	2.096	0.109	0.107	0.125	2.03	2.108	1.811	0.109	0.109	0.107
Raw Data (595)	1333.33	0.1	0.1	0.098	0.097	0.099	0.097	0.132	0.114	0.178	0.111	0.129	0.123	1.631	1.626	1.943	0.099	0.102	0.104	2.097	2.077	3.142	0.174	0.124	0.123	2.036	1.997	2.044	0.1	0.099	0.101	2.266	2.133	2.255	0.125	0.127	0.129	2.17	2.151	2.107	0.114	0.108	0.133	2.015	2.161	1.796	0.112	0.112	0.107
Raw Data (595)	1354.17	0.1	0.1	0.098	0.097	0.098	0.098	0.134	0.116	0.207	0.11	0.13	0.123	1.72	1.686	1.949	0.099	0.102	0.104	2.117	2.459	2.941	0.231	0.124	0.12	2.109	1.989	2.067	0.1	0.1	0.102	2.285	2.192	2.245	0.125	0.126	0.131	2.192	2.101	2.09	0.119	0.115	0.134	2.024	2.165	1.804	0.112	0.11	0.106
Raw Data (595)	1375	0.101	0.1	0.098	0.097	0.098	0.098	0.196	0.127	0.259	0.111	0.129	0.123	1.758	1.774	1.956	0.099	0.102	0.104	2.123	2.212	2.169	0.199	0.124	0.122	2.112	1.971	2.09	0.1	0.1	0.102	2.272	2.224	2.236	0.125	0.13	0.128	2.157	2.073	2.073	0.157	0.115	0.143	2.021	2.16	1.815	0.112	0.114	0.109
Raw Data (595)	1395.83	0.1	0.1	0.099	0.097	0.099	0.097	0.175	0.14	0.546	0.111	0.129	0.123	1.832	1.812	1.975	0.098	0.102	0.104	2.135	2.542	2.512	0.217	0.125	0.124	2.122	1.987	2.105	0.1	0.1	0.102	2.284	2.224	2.232	0.126	0.126	0.128	2.123	2.068	2.061	0.133	0.57	0.158	2.014	2.167	1.817	0.113	0.111	0.108
Raw Data (595)	1416.67	0.1	0.1	0.098	0.096	0.101	0.097	0.598	0.183	1.032	0.111	0.128	0.123	1.858	1.849	1.966	0.098	0.101	0.104	2.142	3.339	2.587	0.245	0.122	0.12	2.112	2.013	2.085	0.099	0.1	0.102	2.269	2.231	2.215	0.124	0.124	0.127	2.094	2.082	2.036	0.142	0.128	0.472	2.012	2.16	1.772	0.112	0.112	0.107
Raw Data (595)	1437.5	0.102	0.101	0.101	0.099	0.1	0.099	0.225	0.152	1.397	0.113	0.135	0.128	1.891	1.892	1.968	0.1	0.103	0.105	2.157	2.276	2.255	0.305	0.119	0.132	2.107	2.048	2.002	0.103	0.101	0.103	2.267	2.307	2.196	0.123	0.126	0.127	2.098	2.114	2.049	0.145	0.135	0.203	2.007	2.134	1.692	0.11	0.11	0.108
Raw Data (595)	1458.33	0.101	0.1	0.098	0.097	0.098	0.098	0.599	0.987	1.623	0.111	0.132	0.123	1.86	1.915	1.963	0.099	0.102	0.104	2.162	2.45	2.202	0.749	0.124	0.122	2.139	2.051	1.977	0.1	0.1	0.102	2.28	2.236	2.216	0.125	0.125	0.129	2.051	2.089	2.014	0.181	0.161	0.248	2.008	2.146	1.714	0.117	0.111	0.108
Raw Data (595)	1479.17	0.101	0.101	0.098	0.097	0.098	0.098	0.524	0.206	1.444	0.11	0.128	0.124	1.867	1.97	1.95	0.098	0.102	0.104	2.165	2.463	1.952	0.853	0.123	0.121	2.16	2.035	1.947	0.101	0.1	0.103	2.287	2.245	2.217	0.124	0.125	0.13	2.038	2.072	1.998	0.653	0.167	0.4	2.004	2.142	1.704	0.114	0.121	0.109
Raw Data (595)	1500	0.1	0.1	0.1	0.097	0.099	0.098	0.801	0.227	1.804	0.113	0.129	0.125	1.871	1.912	1.966	0.099	0.105	0.104	2.191	2.492	2	0.906	0.119	0.124	2.151	2.053	1.964	0.102	0.101	0.104	2.32	2.274	2.214	0.123	0.122	0.128	2.067	2.069	2.015	0.274	0.191	0.679	2.025	2.143	1.831	0.11	0.109	0.11
Raw Data (595)	1520.83	0.1	0.1	0.098	0.096	0.098	0.098	1.334	0.334	1.654	0.11	0.128	0.123	1.859	1.955	1.862	0.099	0.102	0.105	2.208	2.636	2.034	1.11	0.123	0.121	2.026	2.051	1.923	0.1	0.101	0.104	2.274	2.214	2.207	0.125	0.124	0.127	1.99	1.981	1.962	0.618	0.282	1.101	1.999	2.012	1.687	0.119	0.117	0.109
Raw Data (595)	1541.67	0.1	0.1	0.098	0.097	0.098	0.097	1.493	0.527	1.925	0.111	0.129	0.123	1.985	1.965	1.818	0.099	0.102	0.104	2.191	2.325	2.07	1.299	0.123	0.121	1.963	2.047	1.946	0.101	0.1	0.105	2.285	2.232	2.214	0.124	0.123	0.127	1.986	1.92	1.928	0.681	0.484	1.231	2.017	1.989	1.743	0.118	0.111	0.109
Raw Data (595)	1562.5	0.099	0.1	0.098	0.096	0.098	0.098	1.734	0.702	2.023	0.11	0.127	0.122	2.037	1.982	1.808	0.099	0.102	0.104	2.182	2.575	2.147	1.352	0.123	0.12	2.022	2.026	1.934	0.101	0.1	0.105	2.284	2.248	2.207	0.124	0.122	0.127	1.991	1.882	1.905	0.599	0.689	1.459	2.02	1.987	1.786	0.119	0.11	0.109
Raw Data (595)	1583.33	0.102	0.101	0.101	0.098	0.1	0.098	2.218	0.806	2.346	0.115	0.132	0.124	1.996	1.926	1.858	0.101	0.105	0.103	2.213	2.354	2.039	1.407	0.117	0.123	2.042	2.059	1.975	0.104	0.102	0.106	2.351	2.301	2.199	0.119	0.121	0.121	2.007	1.881	1.95	0.954	0.791	1.928	2.017	2.002	2.084	0.114	0.109	0.111
Raw Data (595)	1604.17	0.1	0.099	0.098	0.096	0.097	0.097	2.158	1.385	1.998	0.109	0.125	0.122	2.006	1.927	1.823	0.098	0.103	0.104	2.191	2.249	2.104	1.474	0.121	0.12	2.047	1.957	1.809	0.103	0.1	0.106	2.285	2.241	2.191	0.125	0.121	0.126	1.895	1.835	1.888	1.201	1.301	1.518	1.984	1.972	1.889	0.124	0.11	0.112
[truncated: 48 more columns]

## Sheet: S3-13.8.19
User: USER
Path: C:\Program Files (x86)\BMG\Omega\User\Data\
Test ID: 238
Test Name: ML_MIC_MUTS2
Date: 13/08/2019
Time: 14:02:50
Absorbance			Absorbance values are displayed as OD
Used kinetic range(s): Range 1;
Well Row		A	A	A	A	A	A	A	A	A	A	A	A	B	B	B	B	B	B	B	B	B	B	B	B	C	C	C	C	C	C	C	C	C	C	C	C	D	D	D	D	D	D	D	D	D	D	D	D
Well Col		1	2	3	4	5	6	7	8	9	10	11	12	1	2	3	4	5	6	7	8	9	10	11	12	1	2	3	4	5	6	7	8	9	10	11	12	1	2	3	4	5	6	7	8	9	10	11	12
Content	Time [min]	Sample X1	Sample X1	Sample X1	Sample X2	Sample X2	Sample X2	Sample X3	Sample X3	Sample X3	Sample X4	Sample X4	Sample X4	Sample X5	Sample X5	Sample X5	Sample X6	Sample X6	Sample X6	Sample X7	Sample X7	Sample X7	Sample X8	Sample X8	Sample X8	Sample X9	Sample X9	Sample X9	Sample X10	Sample X10	Sample X10	Sample X11	Sample X11	Sample X11	Sample X12	Sample X12	Sample X12	Sample X13	Sample X13	Sample X13	Sample X14	Sample X14	Sample X14	Sample X15	Sample X15	Sample X15	Sample X16	Sample X16	Sample X16
Raw Data (595)	0	0.109	0.107	0.112	0.112	0.112	0.113	0.117	0.119	0.125	0.094	0.096	0.095	0.114	0.114	0.111	0.113	0.113	0.114	0.117	0.116	0.115	0.094	0.095	0.095	0.134	0.126	0.179	0.113	0.113	0.116	0.116	0.115	0.113	0.093	0.094	0.098	0.124	0.151	0.124	0.117	0.113	0.112	0.113	0.114	0.116	0.093	0.094	0.095
Raw Data (595)	20.83	0.103	0.103	0.105	0.108	0.107	0.107	0.11	0.119	0.118	0.086	0.088	0.086	0.107	0.108	0.108	0.108	0.107	0.11	0.111	0.109	0.114	0.086	0.086	0.086	0.131	0.148	0.139	0.108	0.108	0.111	0.11	0.11	0.108	0.086	0.086	0.09	0.14	0.192	0.121	0.108	0.109	0.107	0.11	0.108	0.111	0.086	0.086	0.088
Raw Data (595)	41.67	0.101	0.108	0.102	0.106	0.13	0.105	0.117	0.131	0.111	0.083	0.085	0.083	0.106	0.105	0.106	0.108	0.105	0.105	0.108	0.11	0.107	0.082	0.083	0.083	0.188	0.211	0.227	0.105	0.106	0.106	0.11	0.107	0.108	0.083	0.083	0.087	0.151	0.615	0.125	0.105	0.105	0.104	0.107	0.106	0.106	0.083	0.084	0.085
Raw Data (595)	62.5	0.1	0.099	0.109	0.106	0.129	0.105	0.118	0.128	0.282	0.082	0.084	0.082	0.104	0.104	0.105	0.106	0.105	0.104	0.113	0.108	0.105	0.081	0.082	0.082	0.244	0.177	0.526	0.105	0.104	0.108	0.107	0.107	0.119	0.081	0.082	0.085	0.221	0.189	0.2	0.107	0.104	0.108	0.111	0.11	0.104	0.082	0.082	0.083
Raw Data (595)	83.33	0.099	0.098	0.106	0.105	0.102	0.102	0.112	0.134	0.387	0.08	0.082	0.079	0.103	0.102	0.104	0.104	0.102	0.103	0.104	0.109	0.104	0.079	0.08	0.08	0.165	0.144	0.217	0.107	0.104	0.104	0.104	0.105	0.117	0.079	0.08	0.084	0.285	0.186	0.342	0.103	0.103	0.103	0.107	0.103	0.102	0.08	0.08	0.082
Raw Data (595)	104.17	0.098	0.103	0.1	0.105	0.116	0.103	0.112	0.131	0.252	0.08	0.082	0.08	0.103	0.103	0.105	0.104	0.103	0.104	0.105	0.107	0.103	0.079	0.08	0.08	0.176	0.168	0.16	0.102	0.103	0.104	0.104	0.113	0.105	0.079	0.08	0.084	0.148	0.156	0.318	0.104	0.103	0.104	0.107	0.104	0.103	0.08	0.08	0.082
Raw Data (595)	125	0.098	0.097	0.101	0.105	0.137	0.102	0.112	0.125	0.112	0.08	0.081	0.079	0.104	0.102	0.104	0.104	0.103	0.103	0.105	0.105	0.104	0.078	0.08	0.079	0.181	0.322	0.163	0.102	0.143	0.104	0.104	0.107	0.105	0.078	0.079	0.082	0.282	0.179	0.654	0.104	0.102	0.103	0.105	0.106	0.102	0.079	0.079	0.08
Raw Data (595)	145.83	0.098	0.098	0.1	0.104	0.136	0.102	0.111	0.124	0.111	0.079	0.08	0.078	0.104	0.102	0.107	0.103	0.103	0.103	0.103	0.107	0.103	0.078	0.079	0.078	0.143	0.146	0.134	0.102	0.106	0.105	0.163	0.105	0.109	0.078	0.079	0.082	0.18	0.357	0.182	0.104	0.103	0.103	0.104	0.102	0.102	0.079	0.079	0.08
Raw Data (595)	166.67	0.098	0.097	0.098	0.104	0.138	0.102	0.111	0.127	0.11	0.079	0.08	0.078	0.104	0.103	0.104	0.102	0.102	0.103	0.103	0.105	0.103	0.077	0.078	0.078	0.173	0.533	0.13	0.101	0.116	0.103	0.129	0.111	0.103	0.077	0.078	0.082	0.128	0.407	0.656	0.104	0.103	0.104	0.104	0.113	0.131	0.079	0.078	0.08
Raw Data (595)	187.5	0.097	0.096	0.109	0.103	0.136	0.102	0.11	0.122	0.213	0.078	0.08	0.077	0.104	0.102	0.106	0.103	0.102	0.103	0.103	0.104	0.101	0.077	0.077	0.077	0.208	0.221	0.135	0.101	0.102	0.103	0.115	0.104	0.103	0.077	0.077	0.081	0.158	0.136	0.126	0.103	0.103	0.104	0.103	0.102	0.131	0.078	0.078	0.079
Raw Data (595)	208.33	0.096	0.099	0.099	0.108	0.133	0.104	0.11	0.13	0.111	0.078	0.081	0.078	0.106	0.104	0.109	0.106	0.104	0.103	0.103	0.117	0.1	0.078	0.079	0.079	0.127	0.431	0.159	0.102	0.107	0.105	0.138	0.107	0.105	0.077	0.079	0.081	0.147	0.609	0.113	0.117	0.105	0.108	0.103	0.102	0.158	0.078	0.078	0.08
Raw Data (595)	229.17	0.099	0.097	0.1	0.104	0.118	0.104	0.11	0.119	0.105	0.078	0.08	0.078	0.108	0.106	0.111	0.104	0.104	0.103	0.103	0.103	0.101	0.077	0.078	0.077	0.129	0.148	0.171	0.114	0.105	0.106	0.134	0.102	0.108	0.078	0.077	0.083	0.139	0.769	0.114	0.105	0.104	0.104	0.102	0.103	0.146	0.078	0.079	0.08
Raw Data (595)	250	0.095	0.103	0.097	0.114	0.141	0.111	0.111	0.13	0.108	0.077	0.079	0.077	0.114	0.109	0.117	0.112	0.106	0.106	0.102	0.103	0.264	0.076	0.078	0.077	0.117	0.397	0.114	0.108	0.113	0.12	0.115	0.102	0.102	0.076	0.077	0.08	0.14	0.117	0.127	0.109	0.107	0.112	0.103	0.116	0.105	0.077	0.077	0.078
Raw Data (595)	270.83	0.096	0.095	0.098	0.121	0.145	0.116	0.11	0.124	0.119	0.077	0.079	0.077	0.124	0.116	0.132	0.119	0.11	0.112	0.101	0.103	0.269	0.076	0.078	0.077	0.12	0.474	0.133	0.12	0.12	0.119	0.102	0.101	0.127	0.076	0.078	0.08	0.139	0.131	0.14	0.115	0.112	0.112	0.105	0.102	0.106	0.077	0.077	0.079
Raw Data (595)	291.67	0.095	0.095	0.097	0.134	0.157	0.124	0.112	0.126	0.109	0.077	0.079	0.077	0.141	0.142	0.154	0.133	0.117	0.119	0.102	0.101	0.099	0.076	0.077	0.076	0.549	0.466	0.158	0.128	0.132	0.132	0.101	0.102	0.102	0.076	0.077	0.08	0.386	0.137	0.109	0.128	0.124	0.122	0.102	0.123	0.099	0.076	0.077	0.078
Raw Data (595)	312.5	0.096	0.099	0.097	0.138	0.141	0.127	0.111	0.124	0.105	0.077	0.079	0.076	0.163	0.167	0.184	0.142	0.121	0.125	0.1	0.102	0.099	0.076	0.077	0.077	0.113	0.147	0.112	0.134	0.142	0.138	0.101	0.101	0.102	0.076	0.076	0.08	0.183	0.302	0.108	0.133	0.134	0.133	0.103	0.1	0.1	0.077	0.077	0.078
Raw Data (595)	333.33	0.095	0.099	0.096	0.176	0.172	0.153	0.109	0.124	0.106	0.076	0.078	0.076	0.426	0.443	0.272	0.19	0.142	0.15	0.101	0.102	0.098	0.075	0.076	0.077	0.114	0.573	0.24	0.187	0.184	0.186	0.099	0.103	0.102	0.076	0.077	0.079	0.483	0.231	0.112	0.191	0.165	0.159	0.102	0.098	0.099	0.076	0.076	0.078
Raw Data (595)	354.17	0.096	0.098	0.097	0.243	0.195	0.182	0.108	0.127	0.105	0.077	0.079	0.076	0.713	0.856	0.62	0.307	0.167	0.194	0.101	0.102	0.099	0.076	0.077	0.077	0.117	0.237	0.108	0.244	0.48	0.263	0.099	0.103	0.102	0.076	0.077	0.08	0.12	0.347	0.106	0.233	0.216	0.208	0.102	0.098	0.099	0.077	0.077	0.078
Raw Data (595)	375	0.095	0.098	0.097	0.323	0.286	0.232	0.107	0.124	0.107	0.076	0.078	0.076	0.995	1.143	0.855	0.769	0.219	0.326	0.101	0.102	0.124	0.076	0.076	0.076	0.121	0.123	0.288	0.382	0.775	0.683	0.099	0.1	0.102	0.075	0.076	0.079	0.124	0.575	0.114	0.637	0.301	0.373	0.103	0.098	0.098	0.076	0.076	0.078
Raw Data (595)	395.83	0.094	0.101	0.096	0.773	0.357	0.645	0.108	0.127	0.103	0.076	0.078	0.076	1.206	1.473	1.273	1.177	0.331	0.729	0.1	0.101	0.097	0.076	0.076	0.076	0.116	0.19	0.127	0.851	1.018	0.991	0.098	0.1	0.107	0.075	0.076	0.079	0.114	0.151	0.217	0.817	0.832	0.864	0.104	0.097	0.126	0.076	0.076	0.078
Raw Data (595)	416.67	0.095	0.101	0.096	1.201	0.843	1.129	0.108	0.125	0.105	0.076	0.078	0.076	1.707	1.684	1.46	1.49	1.032	1.113	0.099	0.101	0.225	0.075	0.076	0.076	0.114	0.476	0.103	1.236	1.539	1.361	0.098	0.101	0.102	0.075	0.075	0.079	0.113	0.108	0.255	1.303	1.24	1.21	0.104	0.097	0.098	0.076	0.076	0.077
Raw Data (595)	437.5	0.095	0.096	0.095	1.648	1.395	1.516	0.107	0.121	0.101	0.076	0.078	0.075	1.831	1.796	1.728	1.758	1.373	1.437	0.099	0.102	0.1	0.075	0.076	0.075	0.11	0.349	0.11	1.657	1.789	1.656	0.099	0.117	0.101	0.075	0.075	0.079	0.11	0.111	0.102	1.561	1.548	1.446	0.104	0.099	0.099	0.076	0.076	0.077
Raw Data (595)	458.33	0.094	0.093	0.096	1.83	1.661	1.745	0.106	0.127	0.102	0.076	0.078	0.076	1.914	1.872	1.838	1.916	1.754	1.772	0.1	0.1	0.129	0.075	0.076	0.075	0.123	0.346	0.104	1.86	1.797	1.825	0.099	0.103	0.102	0.075	0.075	0.079	0.118	0.166	0.486	1.782	1.761	1.737	0.119	0.117	0.102	0.075	0.075	0.077
Raw Data (595)	479.17	0.094	0.093	0.097	1.932	1.838	1.879	0.106	0.128	0.1	0.076	0.077	0.075	1.944	1.953	1.806	1.598	1.921	1.853	0.101	0.101	0.172	0.075	0.076	0.076	0.113	0.222	0.107	1.971	1.965	1.921	0.109	0.099	0.105	0.075	0.076	0.078	0.106	0.108	0.219	1.945	1.935	1.899	0.106	0.097	0.101	0.075	0.075	0.077
Raw Data (595)	500	0.094	0.097	0.096	1.993	1.977	1.99	0.106	0.126	0.1	0.075	0.077	0.075	1.751	1.865	1.657	1.639	2.004	1.892	0.099	0.101	0.103	0.075	0.076	0.075	0.113	0.445	0.102	2.015	2.049	2.007	0.155	0.104	0.106	0.075	0.076	0.078	0.106	0.118	0.109	2.024	1.992	1.966	0.108	0.098	0.105	0.076	0.076	0.077
Raw Data (595)	520.83	0.094	0.099	0.095	1.735	1.86	2.042	0.107	0.127	0.101	0.075	0.077	0.075	1.946	1.752	1.738	1.954	2.044	1.893	0.099	0.1	0.098	0.074	0.075	0.075	0.113	0.234	0.107	1.959	1.962	1.932	0.162	0.098	0.108	0.075	0.075	0.078	0.107	0.105	0.711	1.978	1.894	1.891	0.109	0.098	0.101	0.075	0.076	0.077
Raw Data (595)	541.67	0.094	0.093	0.096	1.835	1.469	1.993	0.108	0.13	0.1	0.076	0.078	0.076	1.976	1.864	1.937	1.858	1.913	1.928	0.099	0.1	0.099	0.075	0.076	0.076	0.115	0.103	0.101	1.883	1.805	1.881	0.19	0.099	0.109	0.075	0.076	0.078	0.135	0.105	0.111	1.884	1.881	1.774	0.114	0.099	0.101	0.075	0.076	0.077
Raw Data (595)	562.5	0.095	0.098	0.095	1.906	1.888	2.036	0.107	0.121	0.099	0.075	0.077	0.075	2.007	1.971	2.01	1.628	1.961	1.951	0.099	0.102	0.158	0.075	0.075	0.075	0.111	0.272	0.1	1.995	1.956	1.832	0.183	0.098	0.113	0.075	0.075	0.079	0.105	0.104	0.169	1.885	1.909	1.872	0.114	0.1	0.103	0.076	0.075	0.077
Raw Data (595)	583.33	0.094	0.093	0.095	1.72	1.821	1.973	0.107	0.126	0.1	0.075	0.077	0.076	2.023	2.047	2.017	1.875	2.048	1.834	0.1	0.1	0.097	0.075	0.076	0.075	0.112	0.104	0.099	1.984	2.004	1.969	0.175	0.099	0.119	0.075	0.075	0.078	0.117	0.111	0.238	1.713	1.78	1.924	0.121	0.099	0.104	0.075	0.076	0.077
Raw Data (595)	604.17	0.094	0.093	0.093	1.611	1.755	2.082	0.104	0.116	0.099	0.075	0.077	0.076	1.978	2.012	2.022	1.943	2.065	1.953	0.1	0.099	0.099	0.075	0.077	0.075	0.109	0.427	0.1	1.963	2.045	1.977	0.212	0.105	0.116	0.075	0.076	0.078	0.104	0.1	0.181	1.768	1.896	1.761	0.117	0.102	0.106	0.076	0.075	0.077
Raw Data (595)	625	0.094	0.093	0.095	1.744	1.825	2.077	0.106	0.125	0.098	0.075	0.077	0.075	2.024	2.031	2.05	1.911	1.869	1.996	0.099	0.098	0.101	0.074	0.076	0.075	0.114	0.398	0.099	1.752	2.017	1.942	0.187	0.1	0.134	0.074	0.075	0.078	0.119	0.101	0.114	1.728	1.845	1.865	0.133	0.102	0.11	0.075	0.075	0.076
Raw Data (595)	645.83	0.093	0.107	0.095	1.915	1.933	2.109	0.105	0.125	0.101	0.075	0.077	0.075	2.044	1.951	2.046	1.824	1.797	2.049	0.099	0.099	0.097	0.074	0.076	0.075	0.112	0.277	0.098	1.631	1.999	1.809	0.216	0.101	0.147	0.074	0.075	0.078	0.695	0.1	0.115	1.71	1.738	1.721	0.137	0.102	0.114	0.075	0.075	0.076
Raw Data (595)	666.67	0.093	0.093	0.095	1.909	1.891	2.072	0.105	0.125	0.098	0.075	0.077	0.075	2.038	1.857	2.044	1.822	1.815	2.075	0.098	0.098	0.097	0.074	0.075	0.075	0.112	0.1	0.097	1.616	1.968	1.57	0.196	0.1	0.177	0.073	0.074	0.078	0.106	0.098	0.217	1.616	1.759	1.725	0.157	0.104	0.118	0.075	0.075	0.076
Raw Data (595)	687.5	0.094	0.103	0.095	1.845	1.92	2.021	0.106	0.126	0.099	0.075	0.077	0.075	2.034	1.758	2.043	1.765	1.947	2.084	0.098	0.099	0.096	0.074	0.075	0.074	0.112	0.101	0.099	1.708	1.929	1.362	0.176	0.113	0.2	0.074	0.075	0.078	0.102	0.101	0.223	1.509	1.677	1.813	0.167	0.11	0.129	0.074	0.075	0.076
Raw Data (595)	708.33	0.094	0.126	0.096	1.872	2.006	2.006	0.105	0.125	0.098	0.075	0.077	0.075	2.038	1.587	2.007	1.832	1.99	2.065	0.103	0.102	0.152	0.074	0.076	0.075	0.113	0.107	0.11	1.81	1.845	1.379	0.2	0.101	0.254	0.074	0.075	0.078	0.264	0.1	0.196	1.281	1.625	1.815	0.245	0.134	0.17	0.075	0.075	0.076
Raw Data (595)	729.17	0.093	0.092	0.095	1.924	2.027	2.021	0.105	0.123	0.098	0.075	0.076	0.074	2.04	1.409	1.999	1.88	2.008	2.042	0.098	0.098	0.098	0.074	0.075	0.075	0.113	0.136	0.1	1.894	1.761	1.542	0.19	0.1	0.295	0.074	0.075	0.078	0.186	0.1	0.192	1.097	1.662	1.844	0.251	0.118	0.154	0.075	0.075	0.076
Raw Data (595)	750	0.093	0.125	0.095	1.969	2.035	2	0.104	0.124	0.098	0.075	0.077	0.074	2.03	1.137	1.979	1.93	2.008	1.984	0.098	0.099	0.209	0.074	0.075	0.075	0.11	0.436	0.101	1.923	0.928	1.598	0.153	0.101	0.43	0.074	0.075	0.077	0.411	0.1	0.101	0.921	1.669	1.865	0.328	0.133	0.21	0.075	0.075	0.076
Raw Data (595)	770.83	0.093	0.092	0.095	1.976	2.037	2.005	0.105	0.125	0.098	0.074	0.077	0.074	2.036	1.072	1.942	1.928	2	1.946	0.098	0.098	0.147	0.074	0.075	0.074	0.113	0.466	0.099	1.928	0.948	1.575	0.137	0.102	0.876	0.074	0.075	0.078	0.233	0.099	0.249	1.114	1.595	1.845	0.749	0.152	0.225	0.075	0.074	0.076
Raw Data (595)	791.67	0.095	0.094	0.094	1.897	2.053	2.001	0.105	0.117	0.099	0.074	0.076	0.075	1.957	1.195	1.895	1.819	1.943	1.875	0.1	0.099	0.097	0.074	0.075	0.074	0.11	0.261	0.099	1.709	1.619	1.589	0.183	0.104	1.332	0.075	0.074	0.079	0.163	0.1	0.098	1.143	1.774	1.836	0.981	0.166	0.244	0.075	0.075	0.077
Raw Data (595)	812.5	0.094	0.092	0.095	1.985	2.037	1.952	0.105	0.127	0.097	0.075	0.077	0.075	2.034	0.67	1.887	1.861	1.975	1.887	0.099	0.1	0.222	0.074	0.076	0.075	0.114	0.445	0.101	1.906	1.46	1.536	0.145	0.105	1.428	0.074	0.075	0.078	0.27	0.1	0.101	1.036	1.557	1.846	1.22	0.269	0.892	0.075	0.075	0.076
Raw Data (595)	833.33	0.094	0.125	0.095	1.988	2.017	1.932	0.104	0.125	0.097	0.074	0.076	0.074	2.037	0.745	1.878	1.789	1.959	1.859	0.098	0.098	0.149	0.074	0.074	0.074	0.113	0.134	0.102	1.922	1.555	1.483	0.209	0.11	1.659	0.073	0.074	0.077	0.1	0.1	0.099	1.023	1.53	1.843	1.484	0.321	1.242	0.074	0.074	0.076
Raw Data (595)	854.17	0.096	0.094	0.094	1.855	2.024	1.939	0.105	0.118	0.099	0.075	0.077	0.075	1.954	0.971	1.871	1.724	1.915	1.807	0.1	0.1	0.098	0.074	0.075	0.075	0.109	0.131	0.117	1.742	1.727	1.576	0.112	0.109	1.677	0.075	0.075	0.08	0.377	0.099	0.1	1.12	1.792	1.813	1.502	0.47	1.408	0.075	0.075	0.077
Raw Data (595)	875	0.094	0.092	0.095	1.986	1.997	1.895	0.104	0.125	0.097	0.074	0.076	0.074	2.036	0.761	1.872	1.426	1.924	1.778	0.098	0.098	0.277	0.074	0.075	0.074	0.11	0.134	0.101	1.913	1.52	1.434	0.117	0.118	1.809	0.073	0.075	0.077	0.11	0.099	0.158	0.886	1.529	1.834	1.585	0.553	1.589	0.075	0.075	0.076
Raw Data (595)	895.83	0.094	0.118	0.095	1.983	1.986	1.878	0.103	0.122	0.097	0.075	0.076	0.074	2.031	0.785	1.873	1.311	1.907	1.697	0.1	0.1	0.12	0.074	0.075	0.074	0.109	0.121	0.1	1.915	1.445	1.401	0.123	0.122	1.87	0.074	0.075	0.078	0.123	0.099	0.171	0.898	1.545	1.823	1.627	0.989	1.756	0.074	0.075	0.076
Raw Data (595)	916.67	0.093	0.127	0.095	1.98	1.985	1.796	0.103	0.128	0.1	0.074	0.076	0.074	2.04	0.716	1.874	1.146	1.887	1.456	0.099	0.098	0.176	0.073	0.075	0.074	0.108	0.102	0.098	1.917	1.39	1.387	0.116	0.128	1.99	0.074	0.074	0.077	0.154	0.099	0.112	0.947	1.587	1.825	1.756	1.491	1.874	0.075	0.074	0.076
Raw Data (595)	937.5	0.096	0.107	0.094	1.648	1.971	1.989	0.104	0.112	0.098	0.074	0.076	0.074	1.818	1.117	1.875	1.469	1.811	1.344	0.1	0.101	0.098	0.073	0.074	0.074	0.11	0.104	0.12	1.783	1.714	1.631	0.115	0.132	2.015	0.076	0.074	0.08	0.117	0.099	0.1	1.436	1.869	1.729	1.813	1.558	2.01	0.075	0.075	0.076
Raw Data (595)	958.33	0.094	0.117	0.094	1.981	1.983	1.472	0.103	0.123	0.097	0.074	0.076	0.074	2.045	0.747	1.898	0.878	1.835	1.118	0.101	0.1	0.277	0.073	0.075	0.074	0.107	0.255	0.116	1.915	1.218	1.288	0.126	0.165	2.102	0.073	0.074	0.077	0.11	0.098	0.096	0.988	1.636	1.833	1.919	2.134	1.916	0.074	0.074	0.076
Raw Data (595)	979.17	0.093	0.11	0.094	1.976	1.973	1.411	0.103	0.123	0.097	0.075	0.076	0.074	2.042	0.746	1.904	0.805	1.828	0.858	0.103	0.1	0.215	0.074	0.074	0.074	0.108	0.187	0.105	1.905	1.171	1.247	0.134	0.186	2.097	0.074	0.074	0.077	0.099	0.098	0.098	1.095	1.665	1.841	1.979	2.304	2.007	0.074	0.074	0.076
Raw Data (595)	1000	0.096	0.096	0.095	1.851	1.932	1.78	0.104	0.116	0.098	0.075	0.076	0.074	1.944	0.929	1.907	1.185	1.766	0.778	0.102	0.101	0.099	0.073	0.074	0.074	0.109	0.103	0.103	1.829	1.389	1.395	0.135	0.189	2.075	0.074	0.075	0.08	0.114	0.099	0.1	1.442	1.861	1.814	2.05	2.297	2.073	0.075	0.075	0.076
Raw Data (595)	1020.83	0.094	0.092	0.094	1.987	1.952	1.382	0.103	0.122	0.098	0.074	0.076	0.075	2.049	0.684	1.924	0.733	1.833	0.692	0.107	0.099	0.107	0.074	0.075	0.074	0.108	0.151	0.124	1.914	1.002	1.179	0.205	0.297	2.092	0.074	0.074	0.077	0.097	0.099	0.096	1.416	1.731	1.83	2.089	2.492	2.098	0.074	0.074	0.076
Raw Data (595)	1041.67	0.093	0.117	0.093	1.977	1.944	1.32	0.104	0.123	0.105	0.073	0.076	0.073	2.05	0.716	1.923	0.737	1.844	0.647	0.104	0.099	0.103	0.072	0.074	0.074	0.107	0.263	0.099	1.931	0.944	1.154	0.189	0.407	1.757	0.073	0.074	0.076	0.096	0.098	0.095	1.541	1.742	1.793	2.131	2.674	2.059	0.073	0.073	0.075
Raw Data (595)	1062.5	0.096	0.096	0.094	1.942	1.87	1.714	0.104	0.115	0.098	0.074	0.076	0.074	1.949	0.857	1.918	1.151	1.76	0.584	0.113	0.105	0.101	0.073	0.074	0.074	0.107	0.102	0.098	1.891	1.294	1.219	0.184	0.461	1.579	0.074	0.074	0.079	0.114	0.098	0.313	1.722	1.892	1.815	2.142	2.089	1.285	0.075	0.075	0.076
Raw Data (595)	1083.33	0.094	0.095	0.094	1.962	1.909	1.423	0.106	0.122	0.097	0.074	0.076	0.074	2.048	0.746	1.939	0.877	1.879	0.646	0.109	0.1	0.102	0.073	0.074	0.074	0.108	0.191	0.096	1.928	0.927	1.144	0.303	1.105	1.84	0.073	0.074	0.077	0.097	0.097	0.3	1.627	1.788	1.69	2.123	2.099	1.822	0.074	0.074	0.075
Raw Data (595)	1104.17	0.093	0.11	0.094	1.941	1.891	1.498	0.105	0.122	0.097	0.074	0.076	0.074	2.05	0.746	1.951	0.883	1.891	0.742	0.112	0.103	0.127	0.074	0.074	0.074	0.108	0.196	0.095	1.929	0.854	1.111	0.341	1.322	1.86	0.074	0.074	0.077	0.099	0.098	0.095	1.642	1.81	1.409	2.107	2.111	2.045	0.074	0.074	0.075
Raw Data (595)	1125	0.096	0.093	0.093	1.97	1.767	1.74	0.107	0.114	0.099	0.074	0.076	0.073	1.977	0.867	1.915	1.362	1.851	0.748	0.117	0.102	0.108	0.073	0.074	0.074	0.107	0.143	0.097	1.931	1.152	1.203	0.678	1.556	2.458	0.074	0.074	0.079	0.101	0.099	0.097	1.753	1.914	1.314	2.127	2.071	2.02	0.074	0.074	0.076
Raw Data (595)	1145.83	0.097	0.092	0.094	1.91	1.821	1.546	0.112	0.12	0.098	0.074	0.076	0.074	2.055	0.789	1.954	1.01	1.929	1.021	0.124	0.104	0.114	0.073	0.075	0.074	0.107	0.372	0.095	1.91	0.924	1.12	1.245	1.722	1.936	0.074	0.074	0.077	0.1	0.1	0.095	1.67	1.81	1.117	2.12	2.062	1.995	0.074	0.074	0.075
Raw Data (595)	1166.67	0.098	0.093	0.094	1.97	1.724	1.727	0.11	0.115	0.099	0.074	0.076	0.074	1.971	0.935	1.912	1.45	1.894	0.877	0.131	0.105	0.114	0.074	0.075	0.074	0.107	0.183	0.097	1.94	1.187	1.061	1.385	1.811	1.753	0.075	0.074	0.079	0.101	0.098	0.121	1.804	1.907	1.3	2.121	2.496	2.293	0.075	0.075	0.076
Raw Data (595)	1187.5	0.098	0.093	0.094	1.87	1.762	1.604	0.115	0.122	0.101	0.074	0.076	0.074	2.053	0.894	1.957	1.1	1.91	1.053	0.144	0.103	0.141	0.073	0.074	0.074	0.107	0.097	0.095	1.87	0.95	0.965	1.385	1.903	1.8	0.073	0.075	0.077	0.102	0.097	0.095	1.751	1.772	1.161	2.126	2.305	2.404	0.074	0.075	0.075
Raw Data (595)	1208.33	0.098	0.093	0.094	1.806	1.43	1.55	0.116	0.12	0.098	0.075	0.076	0.074	2.06	0.989	1.976	1.109	1.912	1.06	0.161	0.105	0.146	0.074	0.075	0.074	0.108	0.424	0.095	1.78	0.936	0.942	1.693	2.035	1.8	0.074	0.075	0.077	0.183	0.095	0.101	1.787	1.774	1.233	2.119	2.686	2.38	0.074	0.074	0.076
Raw Data (595)	1229.17	0.099	0.092	0.094	1.734	1.577	1.541	0.12	0.12	0.103	0.074	0.075	0.074	2.051	1.063	1.984	1.196	1.913	1.111	0.173	0.108	0.159	0.073	0.075	0.074	0.107	0.102	0.095	1.441	0.967	0.972	1.718	2.061	1.773	0.074	0.075	0.077	0.423	0.098	0.098	1.818	1.798	1.279	2.122	2.153	2.361	0.075	0.074	0.075
Raw Data (595)	1250	0.097	0.104	0.094	1.761	1.265	1.696	0.12	0.114	0.102	0.074	0.076	0.074	2.004	1.284	1.897	1.489	1.91	0.929	0.202	0.111	0.163	0.073	0.075	0.074	0.106	0.141	0.121	1.348	1.129	0.985	1.725	2.144	1.697	0.074	0.074	0.079	0.102	0.098	0.097	1.939	1.937	1.476	2.116	2.172	2.376	0.075	0.075	0.076
Raw Data (595)	1270.83	0.095	0.102	0.093	1.405	1.562	1.541	0.136	0.119	0.103	0.074	0.076	0.074	2.039	1.253	1.984	1.462	1.934	1.22	0.255	0.114	0.263	0.073	0.074	0.074	0.106	0.097	0.095	1.055	0.962	1.014	1.776	2.127	1.812	0.074	0.074	0.076	0.17	0.096	0.094	1.891	1.889	1.341	2.117	2.128	2.363	0.074	0.074	0.075
Raw Data (595)	1291.67	0.095	0.091	0.094	1.378	1.61	1.582	0.149	0.119	0.104	0.074	0.076	0.073	2.043	1.312	1.989	1.562	1.962	1.258	0.487	0.119	0.252	0.073	0.074	0.074	0.109	0.385	0.113	1.16	1.059	1.097	1.898	2.15	1.79	0.073	0.074	0.077	0.099	0.096	0.176	1.911	1.902	1.456	2.123	2.123	2.373	0.074	0.074	0.075
Raw Data (595)	1312.5	0.094	0.098	0.093	1.264	1.767	1.669	0.158	0.119	0.106	0.074	0.075	0.073	2.042	1.394	1.982	1.677	1.98	1.377	1.135	0.124	0.256	0.073	0.074	0.074	0.106	0.099	0.094	1.502	1.152	1.4	1.936	2.15	1.789	0.073	0.073	0.076	0.144	0.108	0.409	1.952	1.928	1.497	2.135	2.119	2.386	0.073	0.074	0.075
Raw Data (595)	1333.33	0.094	0.092	0.093	1.337	1.833	1.679	0.515	0.119	0.109	0.074	0.076	0.074	2.03	1.555	1.966	1.785	1.986	1.482	1.397	0.131	0.536	0.073	0.074	0.074	0.107	0.279	0.096	1.271	1.224	1.45	2.319	2.053	1.797	0.073	0.075	0.077	0.116	0.098	0.095	1.967	1.94	1.537	2.133	2.108	2.353	0.075	0.074	0.076
Raw Data (595)	1354.17	0.093	0.092	0.094	1.44	1.867	1.743	0.225	0.119	0.111	0.074	0.076	0.074	2.022	1.671	1.963	1.819	1.998	1.531	1.52	0.148	1.009	0.073	0.075	0.074	0.107	0.127	0.112	1.373	1.559	1.421	1.932	2.193	1.818	0.074	0.074	0.077	0.111	0.096	0.097	1.976	1.958	1.488	2.145	2.101	2.36	0.074	0.074	0.076
Raw Data (595)	1375	0.094	0.092	0.094	1.526	1.866	1.728	0.223	0.119	0.12	0.073	0.075	0.073	2.006	1.753	1.954	1.838	1.995	1.725	1.643	0.158	1.333	0.073	0.074	0.074	0.106	0.139	0.095	1.657	1.761	1.507	2.783	2.31	1.914	0.073	0.074	0.077	0.106	0.096	0.095	1.978	1.959	1.454	2.15	2.103	2.361	0.074	0.074	0.075
Raw Data (595)	1395.83	0.096	0.11	0.093	1.429	1.865	1.744	0.251	0.117	0.114	0.074	0.076	0.074	2.001	1.776	1.928	1.83	1.973	1.38	1.754	0.182	1.553	0.073	0.074	0.074	0.107	0.301	0.102	1.553	1.836	1.601	2.507	2.292	1.811	0.074	0.074	0.078	0.101	0.096	0.097	1.979	1.971	1.53	2.155	2.125	2.367	0.074	0.074	0.076
Raw Data (595)	1416.67	0.094	0.113	0.094	1.203	1.871	1.771	0.478	0.12	0.118	0.074	0.076	0.074	1.971	1.804	1.941	1.835	1.976	1.289	1.798	0.229	1.682	0.074	0.075	0.074	0.107	0.1	0.095	1.547	1.897	1.671	1.968	2.298	1.881	0.073	0.074	0.076	0.105	0.098	0.131	1.969	1.94	1.433	2.157	2.104	2.341	0.074	0.074	0.076
Raw Data (595)	1437.5	0.094	0.092	0.095	1.294	1.877	1.789	1.065	0.12	0.132	0.073	0.075	0.074	1.908	1.817	1.944	1.846	1.969	1.131	1.877	0.276	1.777	0.073	0.074	0.074	0.106	0.289	0.095	1.651	1.93	1.658	2.075	2.287	1.876	0.073	0.074	0.077	0.418	0.096	0.095	1.952	1.926	1.641	2.152	2.097	2.353	0.074	0.073	0.075
Raw Data (595)	1458.33	0.095	0.091	0.093	1.562	1.867	1.82	1.212	0.121	0.138	0.074	0.075	0.074	1.839	1.844	1.92	1.867	1.964	1.132	1.982	0.553	1.821	0.073	0.074	0.073	0.106	0.198	0.096	1.675	1.94	1.662	2.189	2.301	1.875	0.073	0.074	0.077	0.095	0.096	0.297	1.961	1.906	1.714	2.167	2.105	2.336	0.073	0.074	0.075
Raw Data (595)	1479.17	0.094	0.114	0.094	1.688	1.883	1.804	1.306	0.119	0.151	0.074	0.076	0.074	1.625	1.869	1.91	1.807	1.936	1.302	2.042	1.083	2.077	0.073	0.074	0.074	0.107	0.097	0.095	1.484	1.936	1.501	2.317	2.285	1.874	0.074	0.075	0.077	0.288	0.095	0.098	1.996	1.896	1.775	2.165	2.101	2.346	0.074	0.074	0.075
[truncated: 48 more columns]

## Sheet: S3-14.8.19
User: USER
Path: C:\Program Files (x86)\BMG\Omega\User\Data\
Test ID: 239
Test Name: ML_MIC_MUTS2
Date: 14/08/2019
Time: 15:03:53
Absorbance			Absorbance values are displayed as OD
Used kinetic range(s): Range 1;
Well Row		A	A	A	A	A	A	A	A	A	A	A	A	B	B	B	B	B	B	B	B	B	B	B	B	C	C	C	C	C	C	C	C	C	C	C	C	D	D	D	D	D	D	D	D	D	D	D	D
Well Col		1	2	3	4	5	6	7	8	9	10	11	12	1	2	3	4	5	6	7	8	9	10	11	12	1	2	3	4	5	6	7	8	9	10	11	12	1	2	3	4	5	6	7	8	9	10	11	12
Content	Time [min]	Sample X1	Sample X1	Sample X1	Sample X2	Sample X2	Sample X2	Sample X3	Sample X3	Sample X3	Sample X4	Sample X4	Sample X4	Sample X5	Sample X5	Sample X5	Sample X6	Sample X6	Sample X6	Sample X7	Sample X7	Sample X7	Sample X8	Sample X8	Sample X8	Sample X9	Sample X9	Sample X9	Sample X10	Sample X10	Sample X10	Sample X11	Sample X11	Sample X11	Sample X12	Sample X12	Sample X12	Sample X13	Sample X13	Sample X13	Sample X14	Sample X14	Sample X14	Sample X15	Sample X15	Sample X15	Sample X16	Sample X16	Sample X16
Raw Data (595)	0	0.125	0.126	0.124	0.107	0.109	0.109	0.125	0.111	0.115	0.111	0.113	0.116	0.109	0.109	0.111	0.108	0.109	0.107	0.112	0.118	0.11	0.119	0.118	0.115	0.108	0.107	0.108	0.108	0.109	0.11	0.114	0.113	0.109	0.112	0.125	0.118	0.107	0.108	0.114	0.109	0.109	0.109	0.134	0.115	0.111	0.152	0.118	0.114
Raw Data (595)	20.83	0.119	0.118	0.117	0.122	0.103	0.105	0.125	0.123	0.112	0.108	0.124	0.162	0.103	0.103	0.104	0.104	0.105	0.102	0.105	0.111	0.105	0.121	0.118	0.114	0.103	0.102	0.102	0.105	0.103	0.105	0.16	0.104	0.112	0.117	0.116	0.121	0.105	0.103	0.102	0.104	0.103	0.104	0.107	0.107	0.103	0.158	0.136	0.126
Raw Data (595)	41.67	0.117	0.117	0.115	0.133	0.103	0.106	0.161	0.151	0.194	0.169	0.158	0.198	0.104	0.103	0.103	0.104	0.108	0.103	0.13	0.105	0.116	0.137	0.123	0.119	0.102	0.103	0.103	0.106	0.101	0.105	0.107	0.104	0.116	0.199	0.126	0.17	0.102	0.106	0.103	0.11	0.102	0.102	0.125	0.106	0.108	0.11	0.159	0.125
Raw Data (595)	62.5	0.115	0.116	0.113	0.103	0.104	0.105	0.163	0.15	0.118	0.196	0.151	0.138	0.102	0.1	0.101	0.102	0.11	0.102	0.103	0.106	0.105	0.304	0.126	0.125	0.101	0.101	0.101	0.104	0.1	0.103	0.128	0.12	0.121	0.16	0.118	0.133	0.101	0.102	0.103	0.119	0.103	0.102	0.109	0.11	0.126	0.135	0.108	0.128
Raw Data (595)	83.33	0.114	0.116	0.112	0.107	0.107	0.106	0.232	0.167	0.12	0.189	0.117	0.14	0.104	0.101	0.102	0.103	0.108	0.103	0.101	0.183	0.107	0.137	0.162	0.128	0.102	0.102	0.102	0.106	0.1	0.103	0.116	0.104	0.106	0.181	0.125	0.14	0.101	0.101	0.101	0.104	0.102	0.103	0.125	0.103	0.101	0.127	0.181	0.168
Raw Data (595)	104.17	0.114	0.115	0.111	0.112	0.111	0.106	0.168	0.19	0.132	0.236	0.164	0.126	0.102	0.1	0.101	0.104	0.103	0.103	0.102	0.102	0.107	0.109	0.129	0.122	0.101	0.1	0.101	0.106	0.099	0.102	0.126	0.252	0.103	0.128	0.116	0.138	0.129	0.101	0.101	0.102	0.104	0.104	0.103	0.102	0.1	0.115	0.107	0.13
Raw Data (595)	125	0.113	0.115	0.111	0.119	0.12	0.114	0.25	0.199	0.127	0.344	0.204	0.13	0.105	0.102	0.103	0.105	0.103	0.105	0.102	0.102	0.137	0.121	0.139	0.152	0.102	0.104	0.102	0.108	0.1	0.104	0.105	0.123	0.108	0.185	0.111	0.138	0.102	0.102	0.108	0.104	0.102	0.104	0.103	0.172	0.099	0.106	0.105	0.112
Raw Data (595)	145.83	0.113	0.114	0.111	0.126	0.125	0.115	0.145	0.173	0.114	0.124	0.169	0.133	0.113	0.105	0.105	0.108	0.105	0.109	0.101	0.102	0.104	0.129	0.118	0.125	0.104	0.105	0.103	0.11	0.103	0.106	0.102	0.164	0.102	0.109	0.115	0.136	0.13	0.111	0.106	0.109	0.124	0.116	0.143	0.101	0.107	0.284	0.125	0.121
Raw Data (595)	166.67	0.112	0.114	0.11	0.142	0.136	0.126	0.152	0.202	0.132	0.297	0.164	0.142	0.117	0.111	0.111	0.112	0.11	0.113	0.101	0.1	0.106	0.126	0.155	0.128	0.105	0.108	0.106	0.117	0.106	0.112	0.102	0.099	0.102	0.131	0.106	0.129	0.108	0.112	0.106	0.111	0.108	0.112	0.157	0.102	0.1	0.113	0.105	0.138
Raw Data (595)	187.5	0.112	0.114	0.11	0.153	0.156	0.14	0.155	0.199	0.142	0.375	0.11	0.132	0.134	0.125	0.122	0.121	0.117	0.126	0.1	0.102	0.107	0.11	0.156	0.12	0.114	0.118	0.115	0.136	0.12	0.124	0.107	0.1	0.105	0.112	0.116	0.138	0.115	0.12	0.111	0.126	0.118	0.123	0.104	0.124	0.114	0.118	0.104	0.11
Raw Data (595)	208.33	0.112	0.114	0.11	0.19	0.189	0.173	0.131	0.129	0.126	0.188	0.154	0.147	0.164	0.151	0.142	0.137	0.133	0.144	0.102	0.1	0.103	0.123	0.119	0.114	0.129	0.128	0.12	0.161	0.134	0.145	0.104	0.098	0.099	0.131	0.108	0.126	0.15	0.141	0.124	0.148	0.155	0.155	0.108	0.105	0.099	0.104	0.103	0.14
Raw Data (595)	229.17	0.112	0.114	0.11	0.383	0.202	0.188	0.12	0.135	0.112	0.124	0.104	0.12	0.194	0.182	0.183	0.157	0.152	0.158	0.1	0.101	0.099	0.11	0.113	0.114	0.131	0.133	0.127	0.182	0.161	0.172	0.101	0.099	0.099	0.106	0.105	0.125	0.145	0.144	0.135	0.166	0.16	0.166	0.1	0.1	0.098	0.107	0.102	0.099
Raw Data (595)	250	0.111	0.114	0.111	0.222	0.27	0.252	0.126	0.153	0.119	0.173	0.11	0.109	0.501	0.396	0.511	0.231	0.194	0.194	0.1	0.102	0.099	0.103	0.172	0.12	0.154	0.152	0.146	0.239	0.213	0.243	0.099	0.098	0.098	0.112	0.102	0.124	0.171	0.174	0.157	0.243	0.208	0.221	0.18	0.1	0.098	0.102	0.106	0.105
Raw Data (595)	270.83	0.111	0.113	0.11	0.605	0.425	0.766	0.128	0.153	0.125	0.172	0.144	0.112	1.027	0.92	0.887	0.855	0.54	0.38	0.1	0.099	0.113	0.105	0.141	0.155	0.217	0.21	0.19	0.772	0.661	0.838	0.1	0.111	0.099	0.105	0.103	0.128	0.255	0.241	0.2	0.551	0.723	0.57	0.101	0.099	0.108	0.114	0.1	0.104
Raw Data (595)	291.67	0.112	0.113	0.11	1.252	1.017	1.293	0.166	0.22	0.131	0.184	0.169	0.108	1.371	1.408	1.3	1.331	1.217	0.881	0.1	0.099	0.098	0.107	0.106	0.112	0.264	0.274	0.242	1.021	1.195	1.166	0.101	0.097	0.103	0.102	0.107	0.12	0.33	0.316	0.268	0.947	1.115	1.12	0.101	0.105	0.141	0.102	0.107	0.102
Raw Data (595)	312.5	0.111	0.113	0.109	1.691	1.611	1.681	0.136	0.109	0.131	0.16	0.103	0.123	1.676	1.665	1.618	1.641	1.611	1.526	0.099	0.099	0.099	0.13	0.107	0.107	0.369	0.336	0.316	1.534	1.575	1.581	0.099	0.099	0.098	0.1	0.101	0.121	0.944	1.013	0.933	1.546	1.574	1.466	0.107	0.097	0.097	0.099	0.097	0.102
Raw Data (595)	333.33	0.112	0.114	0.111	1.812	1.748	1.788	0.119	0.102	0.109	0.132	0.101	0.107	1.81	1.804	1.765	1.758	1.728	1.644	0.098	0.1	0.099	0.101	0.106	0.102	0.414	0.379	0.361	1.713	1.711	1.691	0.1	0.101	0.101	0.102	0.103	0.112	1.248	1.435	1.302	1.707	1.727	1.57	0.1	0.1	0.097	0.103	0.101	0.099
Raw Data (595)	354.17	0.112	0.114	0.111	1.889	1.912	1.903	0.11	0.099	0.108	0.105	0.103	0.109	1.913	1.871	1.864	1.763	1.877	1.832	0.099	0.099	0.1	0.102	0.104	0.104	0.973	0.523	0.497	1.872	1.847	1.777	0.101	0.1	0.096	0.104	0.103	0.109	1.534	1.65	1.574	1.742	1.811	1.765	0.1	0.1	0.098	0.255	0.104	0.099
Raw Data (595)	375	0.111	0.113	0.11	1.684	1.975	1.865	0.11	0.112	0.106	0.106	0.102	0.109	1.848	1.861	1.939	1.638	1.909	2.003	0.099	0.1	0.099	0.099	0.126	0.103	1.662	0.789	0.655	1.96	1.778	1.817	0.099	0.099	0.097	0.113	0.105	0.116	1.8	1.923	1.867	1.676	1.768	1.943	0.098	0.098	0.096	0.1	0.255	0.098
Raw Data (595)	395.83	0.111	0.112	0.109	1.65	2.03	1.816	0.152	0.122	0.115	0.179	0.103	0.112	1.909	1.702	1.749	1.643	1.937	2.04	0.098	0.097	0.097	0.097	0.108	0.103	1.872	0.885	0.841	1.996	1.774	1.869	0.099	0.106	0.102	0.14	0.1	0.15	1.93	2.006	1.984	1.843	1.9	1.892	0.119	0.098	0.095	0.098	0.096	0.098
Raw Data (595)	416.67	0.11	0.112	0.108	1.649	1.997	1.935	0.137	0.32	0.113	0.233	0.114	0.111	1.968	1.586	1.774	1.822	1.981	2.072	0.097	0.097	0.101	0.173	0.103	0.097	1.979	0.965	0.954	2.054	1.895	1.956	0.097	0.095	0.099	0.098	0.1	0.118	1.97	2.004	2	1.927	1.983	1.965	0.172	0.097	0.102	0.098	0.098	0.1
Raw Data (595)	437.5	0.111	0.112	0.108	1.931	2.003	1.861	0.114	0.129	0.115	0.119	0.096	0.12	2.015	1.811	1.799	1.934	2.046	2.04	0.098	0.099	0.096	0.097	0.099	0.097	2.041	1.103	1.019	2.064	1.937	1.995	0.097	0.095	0.095	0.098	0.098	0.132	2.031	2.045	2.058	1.967	2.037	2.029	0.125	0.099	0.1	0.101	0.098	0.124
Raw Data (595)	458.33	0.11	0.112	0.109	2.002	2.046	1.953	0.11	0.111	0.108	0.101	0.102	0.111	2.038	1.89	1.799	1.942	2.082	2.031	0.097	0.098	0.097	0.102	0.097	0.096	2.065	1.265	1.107	2.09	2.003	2.002	0.098	0.095	0.094	0.099	0.1	0.106	2.114	2.129	2.127	1.934	2.072	1.945	0.099	0.099	0.095	0.099	0.098	0.103
Raw Data (595)	479.17	0.111	0.113	0.11	2.017	1.927	1.838	0.109	0.106	0.106	0.101	0.1	0.106	2.007	1.874	1.629	1.961	2.071	1.943	0.098	0.099	0.097	0.099	0.102	0.097	2.081	1.907	1.867	2.032	1.871	2.041	0.099	0.099	0.096	0.099	0.103	0.112	2.126	2.089	2.182	1.972	2.061	1.953	0.103	0.099	0.098	0.1	0.098	0.096
Raw Data (595)	500	0.11	0.112	0.108	2.005	1.879	1.871	0.111	0.131	0.114	0.133	0.119	0.104	1.919	1.891	1.777	2.006	2.03	1.97	0.111	0.097	0.097	0.11	0.101	0.095	2.11	2.018	2.048	1.985	1.806	1.95	0.099	0.1	0.094	0.099	0.1	0.106	2.16	2.013	2.192	1.962	1.998	1.954	0.125	0.097	0.096	0.098	0.097	0.102
Raw Data (595)	520.83	0.11	0.112	0.108	1.973	1.945	1.871	0.113	0.098	0.105	0.151	0.098	0.108	1.875	1.856	1.854	1.994	1.998	1.9	0.098	0.097	0.096	0.098	0.097	0.096	2.087	2.07	2.006	1.939	1.866	1.942	0.098	0.097	0.095	0.099	0.099	0.106	2.114	1.996	2.128	1.913	1.884	1.894	0.111	0.098	0.096	0.098	0.096	0.141
Raw Data (595)	541.67	0.11	0.112	0.108	1.919	1.882	1.948	0.11	0.234	0.115	0.36	0.102	0.113	1.87	1.884	1.73	1.929	1.954	1.909	0.105	0.096	0.096	0.097	0.098	0.098	2.076	2.05	2.035	1.908	1.913	1.883	0.1	0.094	0.094	0.097	0.103	0.112	2.099	2.053	2.106	1.912	1.916	1.842	0.097	0.097	0.096	0.103	0.097	0.176
Raw Data (595)	562.5	0.11	0.111	0.108	1.915	1.799	1.919	0.105	0.144	0.109	0.166	0.102	0.105	1.652	1.839	1.777	1.948	1.906	1.919	0.118	0.095	0.097	0.173	0.103	0.095	2.062	2.047	2.147	1.862	1.869	1.855	0.102	0.098	0.093	0.097	0.096	0.117	2.065	2.048	2.086	1.912	1.895	1.887	0.099	0.096	0.095	0.097	0.095	0.146
Raw Data (595)	583.33	0.11	0.112	0.108	1.934	1.782	1.861	0.108	0.126	0.11	0.122	0.097	0.106	1.695	1.935	1.879	1.945	1.895	1.844	0.097	0.095	0.095	0.096	0.097	0.094	2.076	2.129	2.075	1.876	1.827	1.863	0.097	0.1	0.094	0.096	0.099	0.145	2.037	2.048	2.082	1.93	1.986	1.879	0.118	0.097	0.093	0.097	0.099	0.094
Raw Data (595)	604.17	0.11	0.111	0.108	1.926	1.856	1.841	0.111	0.108	0.115	0.149	0.124	0.104	1.696	1.963	1.87	1.917	1.915	1.845	0.097	0.097	0.095	0.106	0.105	0.099	2.099	2.162	2.114	1.815	1.795	1.89	0.098	0.094	0.096	0.099	0.097	0.107	2.022	2.075	2.072	1.948	2.006	1.793	0.105	0.096	0.094	0.111	0.095	0.098
Raw Data (595)	625	0.11	0.112	0.108	1.891	1.892	1.777	0.129	0.118	0.112	0.113	0.1	0.1	1.725	1.975	1.906	1.905	2.024	1.723	0.111	0.096	0.096	0.185	0.096	0.095	2.141	2.114	2.1	1.799	1.806	1.875	0.098	0.096	0.098	0.099	0.1	0.113	2.013	2.118	2.061	1.902	2.038	1.889	0.096	0.097	0.116	0.097	0.097	0.122
Raw Data (595)	645.83	0.109	0.112	0.108	1.888	1.964	1.806	0.105	0.226	0.112	0.101	0.099	0.097	1.727	1.987	1.925	1.837	2.048	1.683	0.1	0.095	0.096	0.113	0.159	0.093	2.13	2.179	2.151	1.759	1.806	1.874	0.1	0.101	0.172	0.103	0.097	0.104	2.024	2.073	2.063	1.777	2.043	1.895	0.101	0.097	0.101	0.097	0.096	0.094
Raw Data (595)	666.67	0.109	0.111	0.108	1.875	2.026	2.002	0.104	0.108	0.103	0.097	0.098	0.1	1.586	1.986	1.956	1.805	2.047	1.718	0.097	0.097	0.096	0.097	0.1	0.093	2.135	2.188	2.168	1.819	1.829	1.953	0.097	0.095	0.094	0.161	0.098	0.102	2.051	2.012	2.059	1.713	2.046	1.904	0.096	0.097	0.095	0.1	0.095	0.093
Raw Data (595)	687.5	0.109	0.112	0.109	1.919	1.993	1.999	0.134	0.12	0.103	0.098	0.096	0.1	1.551	1.956	1.938	1.795	2.07	1.7	0.096	0.098	0.096	0.097	0.098	0.098	2.166	2.155	2.143	1.889	1.923	2.025	0.098	0.096	0.095	0.098	0.099	0.102	2.06	1.968	2.069	1.732	2.045	1.909	0.098	0.097	0.095	0.1	0.095	0.108
Raw Data (595)	708.33	0.11	0.113	0.11	1.85	2.016	2.071	0.104	0.103	0.102	0.099	0.097	0.101	1.443	1.933	1.92	1.679	2.021	1.829	0.096	0.1	0.096	0.097	0.099	0.094	2.18	2.125	2.147	1.905	1.942	2.015	0.097	0.1	0.093	0.098	0.098	0.101	2.078	2.033	2.066	1.71	2.046	1.926	0.099	0.098	0.095	0.099	0.096	0.142
Raw Data (595)	729.17	0.109	0.112	0.109	1.848	1.923	2.057	0.103	0.111	0.102	0.119	0.107	0.102	1.611	1.858	1.951	1.546	2.081	1.631	0.096	0.097	0.096	0.097	0.097	0.095	2.187	2.153	2.163	1.908	2.049	1.939	0.097	0.102	0.092	0.098	0.101	0.099	2.073	2.019	2.049	1.672	2.053	1.972	0.097	0.097	0.094	0.098	0.095	0.095
Raw Data (595)	750	0.109	0.111	0.107	1.818	1.926	2.011	0.105	0.093	0.115	0.171	0.174	0.102	1.782	1.825	1.954	1.549	2.106	1.53	0.095	0.095	0.095	0.123	0.095	0.098	2.166	2.134	2.181	1.838	2.075	1.891	0.096	0.094	0.093	0.106	0.111	0.101	2.093	1.993	2.038	1.689	2.035	2.003	0.095	0.096	0.093	0.096	0.096	0.096
Raw Data (595)	770.83	0.109	0.111	0.107	1.779	1.962	2.016	0.132	0.112	0.1	0.156	0.093	0.101	1.786	1.848	1.958	1.073	2.111	1.683	0.096	0.094	0.096	0.095	0.095	0.092	2.175	2.105	2.158	1.847	2.066	1.811	0.107	0.101	0.094	0.098	0.096	0.1	2.035	2.015	2.037	1.627	2.019	1.976	0.096	0.096	0.098	0.096	0.095	0.097
Raw Data (595)	791.67	0.109	0.112	0.108	1.764	1.966	2.023	0.218	0.096	0.104	0.097	0.096	0.101	1.794	1.878	1.96	0.94	2.095	1.79	0.096	0.096	0.095	0.095	0.095	0.093	2.175	2.089	2.13	1.923	2.053	1.729	0.112	0.093	0.092	0.097	0.094	0.104	2.026	2.041	2.049	1.555	2.01	1.953	0.095	0.095	0.101	0.096	0.094	0.096
Raw Data (595)	812.5	0.109	0.111	0.108	1.756	1.988	2.06	0.101	0.118	0.102	0.099	0.111	0.1	1.72	1.921	1.957	1.29	2.062	1.871	0.096	0.097	0.095	0.095	0.095	0.094	2.213	2.092	2.134	1.978	2.063	1.685	0.097	0.095	0.093	0.096	0.1	0.098	1.993	2.105	2.021	1.428	2.015	1.872	0.095	0.097	0.093	0.098	0.094	0.095
Raw Data (595)	833.33	0.109	0.111	0.107	1.708	1.953	2.036	0.122	0.097	0.1	0.123	0.132	0.098	1.867	1.884	1.969	1.472	2.063	1.738	0.095	0.095	0.095	0.096	0.095	0.095	2.146	2.136	2.136	1.971	2.046	1.708	0.096	0.093	0.125	0.095	0.094	0.105	2.013	2.064	2.097	1.583	1.973	1.975	0.094	0.096	0.105	0.098	0.105	0.128
Raw Data (595)	854.17	0.109	0.111	0.107	1.647	1.952	2.025	0.099	0.097	0.099	0.099	0.122	0.095	1.83	1.848	1.975	1.098	2.05	1.598	0.095	0.094	0.095	0.095	0.106	0.097	2.136	2.076	2.148	2.011	2.03	1.812	0.095	0.097	0.1	0.094	0.094	0.098	1.992	2.062	2.131	1.658	1.975	1.95	0.097	0.096	0.093	0.096	0.093	0.097
Raw Data (595)	875	0.109	0.111	0.108	1.571	1.967	2.04	0.122	0.096	0.1	0.096	0.096	0.103	1.683	1.877	1.966	1.073	1.994	1.575	0.096	0.098	0.096	0.097	0.104	0.092	2.176	2.089	2.145	2.027	2.022	1.903	0.097	0.128	0.093	0.125	0.095	0.101	1.93	2.091	2.147	1.689	2.013	1.853	0.097	0.097	0.094	0.098	0.094	0.098
Raw Data (595)	895.83	0.108	0.11	0.107	0.985	1.951	2.051	0.107	0.111	0.099	0.108	0.11	0.098	1.89	1.846	1.967	1.14	1.996	1.484	0.095	0.095	0.095	0.094	0.094	0.092	2.145	2.069	2.168	2.022	2.017	1.882	0.095	0.093	0.092	0.109	0.095	0.1	2.016	2.077	2.175	1.799	1.991	1.972	0.111	0.099	0.093	0.098	0.097	0.094
Raw Data (595)	916.67	0.109	0.111	0.107	1.138	1.944	2.038	0.109	0.106	0.109	0.107	0.149	0.096	1.908	1.826	1.953	1.182	1.947	1.799	0.095	0.094	0.097	0.1	0.101	0.091	2.156	2.034	2.114	2.002	1.987	1.778	0.095	0.095	0.092	0.135	0.099	0.098	2.048	2.073	2.176	1.782	1.969	1.943	0.096	0.097	0.093	0.1	0.1	0.093
Raw Data (595)	937.5	0.109	0.111	0.107	1.102	1.938	2.03	0.129	0.092	0.112	0.131	0.094	0.097	1.926	1.821	1.945	1.215	1.902	1.841	0.096	0.093	0.095	0.109	0.094	0.101	2.148	2.018	2.025	1.955	1.951	1.538	0.095	0.101	0.098	0.115	0.096	0.1	2.095	2.097	2.178	1.589	1.972	1.933	0.096	0.099	0.098	0.1	0.095	0.093
Raw Data (595)	958.33	0.109	0.11	0.106	1.217	1.92	2.014	0.1	0.199	0.104	0.111	0.106	0.095	1.954	1.777	1.943	1.18	1.849	1.843	0.095	0.096	0.094	0.095	0.093	0.09	2.134	2.014	2.006	1.885	1.92	1.405	0.094	0.092	0.091	0.096	0.097	0.104	2.077	2.093	2.163	1.512	1.955	1.933	0.095	0.097	0.092	0.107	0.093	0.093
Raw Data (595)	979.17	0.108	0.11	0.106	1.335	1.91	2.002	0.098	0.101	0.113	0.168	0.096	0.106	1.982	1.773	1.945	1.218	1.771	1.82	0.096	0.094	0.094	0.095	0.095	0.107	2.117	1.994	2.022	1.787	1.888	1.405	0.095	0.093	0.096	0.094	0.093	0.102	2.02	2.089	2.148	1.584	1.977	1.944	0.098	0.102	0.1	0.101	0.093	0.095
Raw Data (595)	1000	0.109	0.111	0.107	1.541	1.907	1.991	0.1	0.095	0.103	0.101	0.098	0.098	1.952	1.738	1.91	1.132	1.647	1.843	0.095	0.097	0.095	0.096	0.096	0.092	2.113	1.966	2.016	1.773	1.897	1.475	0.096	0.095	0.095	0.099	0.096	0.099	2.034	2.083	2.154	1.66	1.984	1.921	0.097	0.099	0.094	0.185	0.096	0.101
Raw Data (595)	1020.83	0.108	0.11	0.107	1.504	1.94	2.009	0.099	0.102	0.108	0.102	0.097	0.107	2.013	1.744	1.912	1.11	1.442	1.854	0.096	0.094	0.095	0.095	0.094	0.091	2.122	1.948	1.95	1.803	1.886	1.601	0.095	0.093	0.092	0.096	0.101	0.103	2.051	2.074	2.124	1.719	1.976	1.954	0.101	0.102	0.092	0.101	0.096	0.094
Raw Data (595)	1041.67	0.108	0.11	0.106	1.676	1.934	1.986	0.135	0.115	0.111	0.128	0.094	0.107	2.046	1.697	1.88	1.168	1.454	1.857	0.096	0.095	0.093	0.094	0.093	0.092	2.124	1.863	1.845	1.779	1.889	1.663	0.096	0.098	0.091	0.134	0.095	0.109	2.053	2.068	2.123	1.855	1.98	1.94	0.099	0.102	0.117	0.096	0.093	0.097
Raw Data (595)	1062.5	0.108	0.111	0.107	1.637	1.939	1.983	0.1	0.111	0.103	0.153	0.111	0.098	2.024	1.635	1.863	1.264	1.399	1.9	0.096	0.095	0.093	0.096	0.102	0.091	2.119	1.788	1.726	1.797	1.879	1.638	0.143	0.096	0.103	0.165	0.095	0.1	2.045	2.043	2.109	1.91	1.969	1.945	0.098	0.104	0.093	0.096	0.108	0.101
Raw Data (595)	1083.33	0.108	0.111	0.106	1.738	1.919	1.931	0.099	0.094	0.098	0.098	0.133	0.098	1.938	1.427	1.857	1.302	1.576	1.93	0.096	0.094	0.094	0.104	0.095	0.092	2.09	1.73	1.919	1.912	1.913	1.675	0.095	0.102	0.091	0.134	0.094	0.101	2.031	2.044	2.108	1.926	1.937	1.968	0.1	0.106	0.102	0.099	0.203	0.095
Raw Data (595)	1104.17	0.108	0.111	0.107	1.853	1.926	1.888	0.101	0.107	0.099	0.16	0.092	0.1	1.917	1.21	1.894	1.371	1.567	1.929	0.097	0.095	0.093	0.101	0.101	0.093	2.084	1.894	2.008	1.952	1.913	1.787	0.101	0.096	0.095	0.134	0.099	0.101	2.039	2.05	2.122	1.953	1.845	1.969	0.099	0.114	0.093	0.105	0.096	0.097
Raw Data (595)	1125	0.108	0.111	0.107	1.922	1.909	1.817	0.099	0.165	0.105	0.103	0.1	0.098	1.913	1.087	1.926	1.446	1.441	1.947	0.098	0.095	0.109	0.102	0.096	0.095	2.067	1.932	2.056	1.955	1.929	1.86	0.095	0.094	0.092	0.095	0.095	0.1	2.026	2.043	2.119	1.954	1.841	1.957	0.096	0.112	0.121	0.099	0.099	0.097
Raw Data (595)	1145.83	0.108	0.11	0.106	1.86	1.899	1.798	0.098	0.116	0.098	0.1	0.097	0.093	1.883	1.006	1.933	1.407	1.451	1.939	0.097	0.093	0.093	0.1	0.094	0.098	2.008	1.989	2.097	1.961	1.93	1.892	0.094	0.094	0.096	0.145	0.094	0.097	2.02	2.019	2.096	1.933	1.915	1.945	0.097	0.114	0.092	0.17	0.096	0.095
Raw Data (595)	1166.67	0.108	0.11	0.106	1.827	1.668	1.709	0.099	0.093	0.107	0.143	0.127	0.1	1.858	0.966	1.932	1.429	1.264	1.945	0.099	0.095	0.095	0.097	0.094	0.092	1.985	2.022	2.109	1.967	1.954	1.9	0.094	0.092	0.092	0.099	0.096	0.102	2.007	2.035	2.093	1.933	1.909	1.956	0.1	0.124	0.092	0.095	0.092	0.108
Raw Data (595)	1187.5	0.108	0.11	0.106	1.85	0.81	1.521	0.1	0.195	0.11	0.095	0.103	0.095	1.814	1.032	1.9	1.304	1.231	1.935	0.099	0.094	0.094	0.096	0.105	0.091	1.967	2.073	2.12	1.909	1.97	1.903	0.103	0.095	0.109	0.104	0.099	0.101	1.997	2.037	2.045	1.951	1.891	1.949	0.099	0.132	0.093	0.097	0.093	0.096
Raw Data (595)	1208.33	0.108	0.111	0.107	1.83	1.189	1.599	0.1	0.137	0.098	0.116	0.101	0.097	1.852	1.141	1.879	1.368	1.325	1.891	0.102	0.096	0.095	0.096	0.095	0.092	1.972	2.078	2.044	1.619	1.968	1.828	0.096	0.095	0.091	0.097	0.095	0.101	2.019	2.045	2.037	1.927	1.886	1.995	0.098	0.135	0.094	0.098	0.095	0.099
Raw Data (595)	1229.17	0.108	0.11	0.107	1.869	1.272	1.607	0.099	0.096	0.1	0.102	0.117	0.102	0.711	1.334	1.883	1.398	1.262	1.48	0.102	0.097	0.093	0.095	0.096	0.136	1.963	2.146	2.104	1.389	1.994	1.625	0.098	0.093	0.112	0.094	0.097	0.1	1.979	2.04	2.069	1.922	1.84	1.863	0.159	0.149	0.092	0.113	0.095	0.094
Raw Data (595)	1250	0.108	0.111	0.106	1.918	1.702	1.778	0.099	0.106	0.099	0.126	0.097	0.102	0.489	1.431	1.877	1.465	1.197	1.517	0.104	0.096	0.094	0.104	0.097	0.108	1.947	2.184	2.134	1.74	2.019	1.804	0.099	0.094	0.092	0.106	0.097	0.098	2.013	2.047	2.1	1.897	1.764	1.902	0.129	0.172	0.095	0.108	0.095	0.1
Raw Data (595)	1270.83	0.108	0.11	0.106	1.907	1.406	1.796	0.099	0.097	0.098	0.154	0.093	0.106	0.387	1.435	1.862	1.384	1.428	1.552	0.105	0.095	0.093	0.097	0.093	0.092	1.991	2.182	2.096	1.83	2.01	1.845	0.095	0.092	0.09	0.097	0.095	0.096	2.06	2.081	2.119	1.863	1.758	1.901	0.123	0.2	0.092	0.097	0.093	0.097
Raw Data (595)	1291.67	0.108	0.11	0.107	1.851	1.155	1.879	0.099	0.127	0.1	0.108	0.136	0.107	0.375	1.518	1.882	1.271	1.833	1.63	0.106	0.095	0.093	0.095	0.094	0.091	2.067	2.174	2.094	1.929	2.015	1.896	0.096	0.093	0.099	0.1	0.097	0.099	2.122	2.086	2.114	1.771	1.903	1.944	0.101	0.236	0.093	0.107	0.093	0.099
Raw Data (595)	1312.5	0.108	0.111	0.106	1.825	1.35	1.93	0.123	0.099	0.102	0.148	0.101	0.101	0.43	1.703	1.896	1.327	1.859	1.638	0.11	0.097	0.094	0.107	0.112	0.097	2.065	2.157	2.138	1.957	2.009	1.832	0.102	0.094	0.092	0.095	0.098	0.101	2.143	2.063	2.1	1.693	1.792	1.961	0.115	0.272	0.092	0.109	0.096	0.097
Raw Data (595)	1333.33	0.108	0.11	0.106	1.843	1.158	1.968	0.1	0.112	0.104	0.144	0.099	0.101	0.434	1.829	1.905	1.549	1.897	1.695	0.117	0.096	0.094	0.096	0.096	0.093	2.063	2.144	2.154	1.967	2.019	1.866	0.095	0.094	0.09	0.094	0.1	0.12	2.151	2.098	2.095	1.817	1.819	1.947	0.11	0.331	0.093	0.206	0.094	0.096
Raw Data (595)	1354.17	0.108	0.111	0.107	1.912	1.343	1.959	0.1	0.103	0.098	0.095	0.102	0.096	0.548	1.764	1.875	1.599	1.898	1.514	0.124	0.098	0.095	0.098	0.094	0.091	2.05	2.154	2.166	1.982	1.941	1.867	0.098	0.095	0.093	0.095	0.103	0.097	2.135	2.123	2.112	1.882	1.797	1.999	0.118	0.36	0.094	0.113	0.095	0.097
Raw Data (595)	1375	0.108	0.111	0.106	1.839	1.849	1.754	0.098	0.099	0.098	0.102	0.102	0.101	0.764	1.809	1.92	1.601	1.962	1.816	0.139	0.098	0.096	0.141	0.105	0.091	2.094	2.196	2.115	2.02	1.999	1.966	0.098	0.102	0.093	0.112	0.116	0.1	2.157	2.124	2.086	1.857	1.954	1.998	0.123	0.495	0.095	0.101	0.095	0.101
Raw Data (595)	1395.83	0.107	0.111	0.106	1.841	1.927	1.645	0.099	0.11	0.1	0.121	0.114	0.105	1.33	1.804	1.947	1.882	1.919	1.757	0.154	0.102	0.095	0.1	0.1	0.098	2.12	2.199	2.143	1.976	1.962	1.974	0.099	0.094	0.092	0.1	0.103	0.1	2.135	2.105	2.091	1.859	1.837	2.001	0.136	0.87	0.093	0.107	0.111	0.1
Raw Data (595)	1416.67	0.108	0.109	0.105	1.805	1.973	1.833	0.101	0.095	0.097	0.166	0.112	0.112	1.583	1.875	1.942	1.893	1.926	1.863	0.184	0.101	0.093	0.326	0.094	0.09	2.119	2.19	2.136	1.888	2.004	2.004	0.094	0.096	0.091	0.096	0.104	0.1	2.123	2.131	2.104	1.946	1.903	2.022	0.146	1.286	0.094	0.106	0.093	0.102
[truncated: 48 more columns]

[truncated: 31 more sheets: S3-26.8.19, S3-8.9.19, S3-9.9.19, S3-10.9.19, S3-15.9.19, S3+9-17.9.19, S3+9-19.9.19, S3+9-22.9.19, S6-5.5.19, S6-14.7.19, S6-25.7.19, S6-5.10.19, S6-6.10.19, fig1-22.5.19, fig1-11.7.19, fig1-9.7.19, fig1-10.7.19, fig1-21.7.19, fig1-19.7.19, fig1-1.5.19 …]
